# Supplementary material for: Sugar inhibits brassinosteroid signaling by enhancing BIN2 phosphorylation of BZR1
Source: PLoS Genet. 2021 May 14;17(5):e1009540. doi: 10.1371/journal.pgen.1009540 (PMC8153450; doi:10.1371/journal.pgen.1009540)
Supplement: S1 Table — (XLSX) [file pgen.1009540.s006.xlsx]

## Sheet: Sheet1
Name	Primers
CPD-qPCR-F	TTACCGCAAAGCCATCCAAG
CPD-qPCR-R	TCCATCATCCGCCGCAAG
DWF4-qPCR-F	CATTGCTCTCGCTATCTTCTTC
DWF4-qPCR-R	GACTCTCCTAGTTCCTTCTTGG
SAUR-AC-qPCR-F	TTTTGAGGAGTTTCTTGGGTG
SAUR-AC-qPCR-F	CTCCTACATAGACCGCCATG
UBQ10-F	ATCACCCTTGAAGTGGA
UBQ10-R	GAAACCACCACGAAGAC
