# Supplementary material for: Sugar inhibits brassinosteroid signaling by enhancing BIN2 phosphorylation of BZR1
Source: PLoS Genet. 2021 May 14;17(5):e1009540. doi: 10.1371/journal.pgen.1009540 (PMC8153450; doi:10.1371/journal.pgen.1009540)
Supplement: S1 Data — (XLSX) [file pgen.1009540.s007.xlsx]

## Sheet: Fig 1A
Repeat	Genotype	Treatment	Hypocotyl length (mM)
1	BZR1-CFP	0+mock	1.51
1	BZR1-CFP	0+mock	1.59
1	BZR1-CFP	0+mock	1.68
1	BZR1-CFP	0+mock	1.56
1	BZR1-CFP	0+mock	1.59
1	BZR1-CFP	0+mock	1.44
1	BZR1-CFP	0+mock	1.81
1	BZR1-CFP	0+mock	1.42
1	BZR1-CFP	0+mock	1.58
1	BZR1-CFP	0+mock	1.6
1	BZR1-CFP	0+mock	1.45
1	BZR1-CFP	0+mock	1.6
1	BZR1-CFP	0+mock	1.6
1	BZR1-CFP	0+mock	1.63
1	BZR1-CFP	0+mock	1.46
1	BZR1-CFP	0+mock	1.59
1	BZR1-CFP	0+mock	1.48
1	BZR1-CFP	0+mock	1.63
1	BZR1-CFP	0+mock	1.65
1	BZR1-CFP	0+mock	1.48
1	BZR1-CFP	0+mock	1.33
1	BZR1-CFP	0+mock	1.54
1	BZR1-CFP	0+mock	1.36
1	BZR1-CFP	0+mock	1.56
1	BZR1-CFP	0+mock	1.54
1	BZR1-CFP	0+mock	1.45
1	BZR1-CFP	0+mock	1.57
1	BZR1-CFP	0+mock	1.57
1	BZR1-CFP	0+mock	1.63
1	BZR1-CFP	0+eBL	1.97
1	BZR1-CFP	0+eBL	2.36
1	BZR1-CFP	0+eBL	2.92
1	BZR1-CFP	0+eBL	2.69
1	BZR1-CFP	0+eBL	2.36
1	BZR1-CFP	0+eBL	2.62
1	BZR1-CFP	0+eBL	2.92
1	BZR1-CFP	0+eBL	2.78
1	BZR1-CFP	0+eBL	2.86
1	BZR1-CFP	0+eBL	3.03
1	BZR1-CFP	0+eBL	3.13
1	BZR1-CFP	0+eBL	2.69
1	BZR1-CFP	0+eBL	2.56
1	BZR1-CFP	0+eBL	2.33
1	BZR1-CFP	0+eBL	2.78
1	BZR1-CFP	0+eBL	2.96
1	BZR1-CFP	0+eBL	2.82
1	BZR1-CFP	0+eBL	3.01
1	BZR1-CFP	0+eBL	2.77
1	BZR1-CFP	0+eBL	2.48
1	BZR1-CFP	0+eBL	2.81
1	BZR1-CFP	0+eBL	2.72
1	BZR1-CFP	0+eBL	2.92
1	BZR1-CFP	0+eBL	2.95
1	BZR1-CFP	0+eBL	3.07
1	BZR1-CFP	0+eBL	2.92
1	BZR1-CFP	0+eBL	3.1
1	BZR1-CFP	0+eBL	3.12
1	BZR1-CFP	0+eBL	3.01
1	BZR1-CFP	30 mM Suc +mock	2.43
1	BZR1-CFP	30 mM Suc +mock	2.16
1	BZR1-CFP	30 mM Suc +mock	2.36
1	BZR1-CFP	30 mM Suc +mock	2.13
1	BZR1-CFP	30 mM Suc +mock	1.95
1	BZR1-CFP	30 mM Suc +mock	1.88
1	BZR1-CFP	30 mM Suc +mock	2.11
1	BZR1-CFP	30 mM Suc +mock	2.29
1	BZR1-CFP	30 mM Suc +mock	2.39
1	BZR1-CFP	30 mM Suc +mock	2.16
1	BZR1-CFP	30 mM Suc +mock	2.38
1	BZR1-CFP	30 mM Suc +mock	2.14
1	BZR1-CFP	30 mM Suc +mock	2.05
1	BZR1-CFP	30 mM Suc +mock	2.38
1	BZR1-CFP	30 mM Suc +mock	2.47
1	BZR1-CFP	30 mM Suc +mock	2.49
1	BZR1-CFP	30 mM Suc +mock	2.05
1	BZR1-CFP	30 mM Suc +mock	2.13
1	BZR1-CFP	30 mM Suc +mock	2.18
1	BZR1-CFP	30 mM Suc +mock	2.11
1	BZR1-CFP	30 mM Suc +mock	1.99
1	BZR1-CFP	30 mM Suc +mock	1.99
1	BZR1-CFP	30 mM Suc +mock	2.03
1	BZR1-CFP	30 mM Suc +mock	2.41
1	BZR1-CFP	30 mM Suc +mock	2.29
1	BZR1-CFP	30 mM Suc +mock	2.19
1	BZR1-CFP	30 mM Suc +mock	2.39
1	BZR1-CFP	30 mM Suc +mock	2.24
1	BZR1-CFP	30 mM Suc +mock	2.23
1	BZR1-CFP	30 mM Suc +eBL	2.99
1	BZR1-CFP	30 mM Suc +eBL	2.97
1	BZR1-CFP	30 mM Suc +eBL	3.22
1	BZR1-CFP	30 mM Suc +eBL	3.07
1	BZR1-CFP	30 mM Suc +eBL	3.26
1	BZR1-CFP	30 mM Suc +eBL	3.21
1	BZR1-CFP	30 mM Suc +eBL	2.98
1	BZR1-CFP	30 mM Suc +eBL	2.98
1	BZR1-CFP	30 mM Suc +eBL	2.97
1	BZR1-CFP	30 mM Suc +eBL	3.35
1	BZR1-CFP	30 mM Suc +eBL	3.8
1	BZR1-CFP	30 mM Suc +eBL	2.84
1	BZR1-CFP	30 mM Suc +eBL	3.04
1	BZR1-CFP	30 mM Suc +eBL	3.32
1	BZR1-CFP	30 mM Suc +eBL	2.94
1	BZR1-CFP	30 mM Suc +eBL	3.58
1	BZR1-CFP	30 mM Suc +eBL	3.17
1	BZR1-CFP	30 mM Suc +eBL	3.09
1	BZR1-CFP	30 mM Suc +eBL	3.1
1	BZR1-CFP	30 mM Suc +eBL	2.59
1	BZR1-CFP	30 mM Suc +eBL	3.58
1	BZR1-CFP	30 mM Suc +eBL	3.3
1	BZR1-CFP	30 mM Suc +eBL	3.31
1	BZR1-CFP	30 mM Suc +eBL	3.09
1	BZR1-CFP	30 mM Suc +eBL	3.13
1	BZR1-CFP	30 mM Suc +eBL	3.2
1	BZR1-CFP	30 mM Suc +eBL	3.33
1	BZR1-CFP	30 mM Suc +eBL	3.35
1	BZR1-CFP	30 mM Suc +eBL	3.45
1	BZR1-CFP	90 mM Suc +mock	1.81
1	BZR1-CFP	90 mM Suc +mock	1.91
1	BZR1-CFP	90 mM Suc +mock	1.92
1	BZR1-CFP	90 mM Suc +mock	1.84
1	BZR1-CFP	90 mM Suc +mock	1.81
1	BZR1-CFP	90 mM Suc +mock	1.77
1	BZR1-CFP	90 mM Suc +mock	2.11
1	BZR1-CFP	90 mM Suc +mock	1.79
1	BZR1-CFP	90 mM Suc +mock	2.13
1	BZR1-CFP	90 mM Suc +mock	1.92
1	BZR1-CFP	90 mM Suc +mock	2.05
1	BZR1-CFP	90 mM Suc +mock	1.82
1	BZR1-CFP	90 mM Suc +mock	1.73
1	BZR1-CFP	90 mM Suc +mock	2.01
1	BZR1-CFP	90 mM Suc +mock	2.13
1	BZR1-CFP	90 mM Suc +mock	1.91
1	BZR1-CFP	90 mM Suc +mock	1.94
1	BZR1-CFP	90 mM Suc +mock	1.95
1	BZR1-CFP	90 mM Suc +mock	1.7
1	BZR1-CFP	90 mM Suc +mock	1.65
1	BZR1-CFP	90 mM Suc +mock	1.82
1	BZR1-CFP	90 mM Suc +mock	1.7
1	BZR1-CFP	90 mM Suc +mock	1.79
1	BZR1-CFP	90 mM Suc +mock	1.62
1	BZR1-CFP	90 mM Suc +mock	1.89
1	BZR1-CFP	90 mM Suc +mock	1.92
1	BZR1-CFP	90 mM Suc +mock	1.76
1	BZR1-CFP	90 mM Suc +mock	1.71
1	BZR1-CFP	90 mM Suc +mock	1.81
1	BZR1-CFP	90 mM Suc +eBL	2.91
1	BZR1-CFP	90 mM Suc +eBL	2.59
1	BZR1-CFP	90 mM Suc +eBL	2.85
1	BZR1-CFP	90 mM Suc +eBL	3.23
1	BZR1-CFP	90 mM Suc +eBL	2.48
1	BZR1-CFP	90 mM Suc +eBL	2.47
1	BZR1-CFP	90 mM Suc +eBL	2.19
1	BZR1-CFP	90 mM Suc +eBL	2.39
1	BZR1-CFP	90 mM Suc +eBL	2.41
1	BZR1-CFP	90 mM Suc +eBL	2.53
1	BZR1-CFP	90 mM Suc +eBL	2.36
1	BZR1-CFP	90 mM Suc +eBL	2.016
1	BZR1-CFP	90 mM Suc +eBL	2.61
1	BZR1-CFP	90 mM Suc +eBL	2.62
1	BZR1-CFP	90 mM Suc +eBL	2.04
1	BZR1-CFP	90 mM Suc +eBL	2.79
1	BZR1-CFP	90 mM Suc +eBL	2.74
1	BZR1-CFP	90 mM Suc +eBL	1.98
1	BZR1-CFP	90 mM Suc +eBL	2.29
1	BZR1-CFP	90 mM Suc +eBL	2.35
1	BZR1-CFP	90 mM Suc +eBL	2.82
1	BZR1-CFP	90 mM Suc +eBL	2.86
1	BZR1-CFP	90 mM Suc +eBL	2.74
1	BZR1-CFP	90 mM Suc +eBL	2.61
1	BZR1-CFP	90 mM Suc +eBL	2.58
1	BZR1-CFP	90 mM Suc +eBL	2.85
1	BZR1-CFP	90 mM Suc +eBL	2.51
1	BZR1-CFP	90 mM Suc +eBL	2.81
1	BZR1-CFP	90 mM Suc +eBL	2.97
1	BZR1-CFP	150 mM Suc +mock	1.55
1	BZR1-CFP	150 mM Suc +mock	1.54
1	BZR1-CFP	150 mM Suc +mock	1.77
1	BZR1-CFP	150 mM Suc +mock	1.89
1	BZR1-CFP	150 mM Suc +mock	2.09
1	BZR1-CFP	150 mM Suc +mock	1.7
1	BZR1-CFP	150 mM Suc +mock	2.01
1	BZR1-CFP	150 mM Suc +mock	1.81
1	BZR1-CFP	150 mM Suc +mock	1.93
1	BZR1-CFP	150 mM Suc +mock	1.83
1	BZR1-CFP	150 mM Suc +mock	1.75
1	BZR1-CFP	150 mM Suc +mock	1.61
1	BZR1-CFP	150 mM Suc +mock	2.1
1	BZR1-CFP	150 mM Suc +mock	1.82
1	BZR1-CFP	150 mM Suc +mock	1.54
1	BZR1-CFP	150 mM Suc +mock	1.91
1	BZR1-CFP	150 mM Suc +mock	2.04
1	BZR1-CFP	150 mM Suc +mock	1.45
1	BZR1-CFP	150 mM Suc +mock	1.58
1	BZR1-CFP	150 mM Suc +mock	1.77
1	BZR1-CFP	150 mM Suc +mock	1.59
1	BZR1-CFP	150 mM Suc +mock	1.68
1	BZR1-CFP	150 mM Suc +mock	1.68
1	BZR1-CFP	150 mM Suc +mock	1.55
1	BZR1-CFP	150 mM Suc +mock	1.53
1	BZR1-CFP	150 mM Suc +mock	1.55
1	BZR1-CFP	150 mM Suc +mock	1.93
1	BZR1-CFP	150 mM Suc +mock	1.91
1	BZR1-CFP	150 mM Suc +mock	1.49
1	BZR1-CFP	150 mM Suc +eBL	1.82
1	BZR1-CFP	150 mM Suc +eBL	1.32
1	BZR1-CFP	150 mM Suc +eBL	1.61
1	BZR1-CFP	150 mM Suc +eBL	1.28
1	BZR1-CFP	150 mM Suc +eBL	1.7
1	BZR1-CFP	150 mM Suc +eBL	1.75
1	BZR1-CFP	150 mM Suc +eBL	1.84
1	BZR1-CFP	150 mM Suc +eBL	1.85
1	BZR1-CFP	150 mM Suc +eBL	1.75
1	BZR1-CFP	150 mM Suc +eBL	1.91
1	BZR1-CFP	150 mM Suc +eBL	1.9
1	BZR1-CFP	150 mM Suc +eBL	1.82
1	BZR1-CFP	150 mM Suc +eBL	1.99
1	BZR1-CFP	150 mM Suc +eBL	2.32
1	BZR1-CFP	150 mM Suc +eBL	1.35
1	BZR1-CFP	150 mM Suc +eBL	2.1
1	BZR1-CFP	150 mM Suc +eBL	2.11
1	BZR1-CFP	150 mM Suc +eBL	1.94
1	BZR1-CFP	150 mM Suc +eBL	2.11
1	BZR1-CFP	150 mM Suc +eBL	2.4
1	BZR1-CFP	150 mM Suc +eBL	2.42
1	BZR1-CFP	150 mM Suc +eBL	2.31
1	BZR1-CFP	150 mM Suc +eBL	2.11
1	BZR1-CFP	150 mM Suc +eBL	2.22
1	BZR1-CFP	150 mM Suc +eBL	2.38
1	BZR1-CFP	150 mM Suc +eBL	2.07
1	BZR1-CFP	150 mM Suc +eBL	2.61
1	BZR1-CFP	150 mM Suc +eBL	2.06
1	BZR1-CFP	150 mM Suc +eBL	2.08
2	BZR1-CFP	0+mock	1.48
2	BZR1-CFP	0+mock	1.29
2	BZR1-CFP	0+mock	1.48
2	BZR1-CFP	0+mock	1.57
2	BZR1-CFP	0+mock	1.34
2	BZR1-CFP	0+mock	1.17
2	BZR1-CFP	0+mock	1.32
2	BZR1-CFP	0+mock	1.92
2	BZR1-CFP	0+mock	1.68
2	BZR1-CFP	0+mock	1.51
2	BZR1-CFP	0+mock	1.56
2	BZR1-CFP	0+mock	1.35
2	BZR1-CFP	0+mock	1.71
2	BZR1-CFP	0+mock	1.34
2	BZR1-CFP	0+mock	1.63
2	BZR1-CFP	0+mock	1.43
2	BZR1-CFP	0+mock	1.25
2	BZR1-CFP	0+mock	1.44
2	BZR1-CFP	0+mock	1.88
2	BZR1-CFP	0+mock	1.82
2	BZR1-CFP	0+mock	1.47
2	BZR1-CFP	0+mock	1.53
2	BZR1-CFP	0+mock	1.45
2	BZR1-CFP	0+mock	1.61
2	BZR1-CFP	0+mock	1.79
2	BZR1-CFP	0+mock	1.71
2	BZR1-CFP	0+mock	2
2	BZR1-CFP	0+mock	1.65
2	BZR1-CFP	0+mock	1.51
2	BZR1-CFP	0+eBL	2.9
2	BZR1-CFP	0+eBL	2.58
2	BZR1-CFP	0+eBL	2.78
2	BZR1-CFP	0+eBL	3.37
2	BZR1-CFP	0+eBL	2.59
2	BZR1-CFP	0+eBL	2.9
2	BZR1-CFP	0+eBL	3.11
2	BZR1-CFP	0+eBL	2.57
2	BZR1-CFP	0+eBL	2.84
2	BZR1-CFP	0+eBL	3.23
2	BZR1-CFP	0+eBL	3.38
2	BZR1-CFP	0+eBL	2.97
2	BZR1-CFP	0+eBL	3.35
2	BZR1-CFP	0+eBL	2.71
2	BZR1-CFP	0+eBL	2.98
2	BZR1-CFP	0+eBL	3.01
2	BZR1-CFP	0+eBL	3.37
2	BZR1-CFP	0+eBL	2.56
2	BZR1-CFP	0+eBL	2.58
2	BZR1-CFP	0+eBL	3.85
2	BZR1-CFP	0+eBL	2.69
2	BZR1-CFP	0+eBL	2.54
2	BZR1-CFP	0+eBL	3.31
2	BZR1-CFP	0+eBL	2.66
2	BZR1-CFP	0+eBL	3.16
2	BZR1-CFP	0+eBL	3.06
2	BZR1-CFP	0+eBL	2.98
2	BZR1-CFP	0+eBL	2.96
2	BZR1-CFP	0+eBL	2.94
2	BZR1-CFP	30 mM Suc +mock	1.91
2	BZR1-CFP	30 mM Suc +mock	1.89
2	BZR1-CFP	30 mM Suc +mock	1.8
2	BZR1-CFP	30 mM Suc +mock	1.51
2	BZR1-CFP	30 mM Suc +mock	1.52
2	BZR1-CFP	30 mM Suc +mock	2.47
2	BZR1-CFP	30 mM Suc +mock	1.73
2	BZR1-CFP	30 mM Suc +mock	2.05
2	BZR1-CFP	30 mM Suc +mock	1.65
2	BZR1-CFP	30 mM Suc +mock	1.87
2	BZR1-CFP	30 mM Suc +mock	1.77
2	BZR1-CFP	30 mM Suc +mock	1.97
2	BZR1-CFP	30 mM Suc +mock	2.32
2	BZR1-CFP	30 mM Suc +mock	2.2
2	BZR1-CFP	30 mM Suc +mock	1.91
2	BZR1-CFP	30 mM Suc +mock	2.35
2	BZR1-CFP	30 mM Suc +mock	1.87
2	BZR1-CFP	30 mM Suc +mock	2.13
2	BZR1-CFP	30 mM Suc +mock	2.49
2	BZR1-CFP	30 mM Suc +mock	2.13
2	BZR1-CFP	30 mM Suc +mock	2.27
2	BZR1-CFP	30 mM Suc +mock	2.25
2	BZR1-CFP	30 mM Suc +mock	1.97
2	BZR1-CFP	30 mM Suc +mock	2.42
2	BZR1-CFP	30 mM Suc +mock	2.27
2	BZR1-CFP	30 mM Suc +mock	2.53
2	BZR1-CFP	30 mM Suc +mock	2.38
2	BZR1-CFP	30 mM Suc +mock	2.53
2	BZR1-CFP	30 mM Suc +mock	2.08
2	BZR1-CFP	30 mM Suc +eBL	1.88
2	BZR1-CFP	30 mM Suc +eBL	2.09
2	BZR1-CFP	30 mM Suc +eBL	2.19
2	BZR1-CFP	30 mM Suc +eBL	2.98
2	BZR1-CFP	30 mM Suc +eBL	2
2	BZR1-CFP	30 mM Suc +eBL	2.27
2	BZR1-CFP	30 mM Suc +eBL	2.63
2	BZR1-CFP	30 mM Suc +eBL	2.91
2	BZR1-CFP	30 mM Suc +eBL	3.07
2	BZR1-CFP	30 mM Suc +eBL	2.49
2	BZR1-CFP	30 mM Suc +eBL	3.89
2	BZR1-CFP	30 mM Suc +eBL	2
2	BZR1-CFP	30 mM Suc +eBL	2.99
2	BZR1-CFP	30 mM Suc +eBL	2.4
2	BZR1-CFP	30 mM Suc +eBL	3.43
2	BZR1-CFP	30 mM Suc +eBL	2.85
2	BZR1-CFP	30 mM Suc +eBL	3.81
2	BZR1-CFP	30 mM Suc +eBL	3.09
2	BZR1-CFP	30 mM Suc +eBL	3.03
2	BZR1-CFP	30 mM Suc +eBL	2.1
2	BZR1-CFP	30 mM Suc +eBL	2.67
2	BZR1-CFP	30 mM Suc +eBL	2.71
2	BZR1-CFP	30 mM Suc +eBL	3.01
2	BZR1-CFP	30 mM Suc +eBL	3.08
2	BZR1-CFP	30 mM Suc +eBL	2.03
2	BZR1-CFP	30 mM Suc +eBL	4.13
2	BZR1-CFP	30 mM Suc +eBL	3.09
2	BZR1-CFP	30 mM Suc +eBL	2.95
2	BZR1-CFP	30 mM Suc +eBL	3.38
2	BZR1-CFP	90 mM Suc +mock	1.57
2	BZR1-CFP	90 mM Suc +mock	1.53
2	BZR1-CFP	90 mM Suc +mock	1.54
2	BZR1-CFP	90 mM Suc +mock	1.5
2	BZR1-CFP	90 mM Suc +mock	1.62
2	BZR1-CFP	90 mM Suc +mock	1.9
2	BZR1-CFP	90 mM Suc +mock	1.65
2	BZR1-CFP	90 mM Suc +mock	1.52
2	BZR1-CFP	90 mM Suc +mock	2.07
2	BZR1-CFP	90 mM Suc +mock	1.88
2	BZR1-CFP	90 mM Suc +mock	2.3
2	BZR1-CFP	90 mM Suc +mock	1.89
2	BZR1-CFP	90 mM Suc +mock	1.93
2	BZR1-CFP	90 mM Suc +mock	2.03
2	BZR1-CFP	90 mM Suc +mock	1.91
2	BZR1-CFP	90 mM Suc +mock	2.16
2	BZR1-CFP	90 mM Suc +mock	1.96
2	BZR1-CFP	90 mM Suc +mock	2.23
2	BZR1-CFP	90 mM Suc +mock	2.18
2	BZR1-CFP	90 mM Suc +mock	2.1
2	BZR1-CFP	90 mM Suc +mock	2.41
2	BZR1-CFP	90 mM Suc +mock	2.28
2	BZR1-CFP	90 mM Suc +mock	2.04
2	BZR1-CFP	90 mM Suc +mock	1.99
2	BZR1-CFP	90 mM Suc +mock	2.43
2	BZR1-CFP	90 mM Suc +mock	2.19
2	BZR1-CFP	90 mM Suc +mock	2.68
2	BZR1-CFP	90 mM Suc +mock	1.89
2	BZR1-CFP	90 mM Suc +mock	2.59
2	BZR1-CFP	90 mM Suc +eBL	1.42
2	BZR1-CFP	90 mM Suc +eBL	1.87
2	BZR1-CFP	90 mM Suc +eBL	1.96
2	BZR1-CFP	90 mM Suc +eBL	1.57
2	BZR1-CFP	90 mM Suc +eBL	2.06
2	BZR1-CFP	90 mM Suc +eBL	2.44
2	BZR1-CFP	90 mM Suc +eBL	1.99
2	BZR1-CFP	90 mM Suc +eBL	2.38
2	BZR1-CFP	90 mM Suc +eBL	2.16
2	BZR1-CFP	90 mM Suc +eBL	2.79
2	BZR1-CFP	90 mM Suc +eBL	2.89
2	BZR1-CFP	90 mM Suc +eBL	2.38
2	BZR1-CFP	90 mM Suc +eBL	1.89
2	BZR1-CFP	90 mM Suc +eBL	2.37
2	BZR1-CFP	90 mM Suc +eBL	2.18
2	BZR1-CFP	90 mM Suc +eBL	2.42
2	BZR1-CFP	90 mM Suc +eBL	2.88
2	BZR1-CFP	90 mM Suc +eBL	2.33
2	BZR1-CFP	90 mM Suc +eBL	2.12
2	BZR1-CFP	90 mM Suc +eBL	2.74
2	BZR1-CFP	90 mM Suc +eBL	2.48
2	BZR1-CFP	90 mM Suc +eBL	2.56
2	BZR1-CFP	90 mM Suc +eBL	2.47
2	BZR1-CFP	90 mM Suc +eBL	2.18
2	BZR1-CFP	90 mM Suc +eBL	2.54
2	BZR1-CFP	90 mM Suc +eBL	2.14
2	BZR1-CFP	90 mM Suc +eBL	2.63
2	BZR1-CFP	90 mM Suc +eBL	2.2
2	BZR1-CFP	90 mM Suc +eBL	2.72
2	BZR1-CFP	150 mM Suc +mock	2.22
2	BZR1-CFP	150 mM Suc +mock	2.01
2	BZR1-CFP	150 mM Suc +mock	1.48
2	BZR1-CFP	150 mM Suc +mock	1.66
2	BZR1-CFP	150 mM Suc +mock	1.62
2	BZR1-CFP	150 mM Suc +mock	1.65
2	BZR1-CFP	150 mM Suc +mock	1.59
2	BZR1-CFP	150 mM Suc +mock	1.43
2	BZR1-CFP	150 mM Suc +mock	1.5
2	BZR1-CFP	150 mM Suc +mock	1.48
2	BZR1-CFP	150 mM Suc +mock	1.65
2	BZR1-CFP	150 mM Suc +mock	1.63
2	BZR1-CFP	150 mM Suc +mock	1.53
2	BZR1-CFP	150 mM Suc +mock	1.43
2	BZR1-CFP	150 mM Suc +mock	2.01
2	BZR1-CFP	150 mM Suc +mock	1.84
2	BZR1-CFP	150 mM Suc +mock	1.7
2	BZR1-CFP	150 mM Suc +mock	1.65
2	BZR1-CFP	150 mM Suc +mock	1.68
2	BZR1-CFP	150 mM Suc +mock	1.84
2	BZR1-CFP	150 mM Suc +mock	1.87
2	BZR1-CFP	150 mM Suc +mock	1.66
2	BZR1-CFP	150 mM Suc +mock	1.65
2	BZR1-CFP	150 mM Suc +mock	1.95
2	BZR1-CFP	150 mM Suc +mock	1.74
2	BZR1-CFP	150 mM Suc +mock	1.83
2	BZR1-CFP	150 mM Suc +mock	1.74
2	BZR1-CFP	150 mM Suc +mock	1.75
2	BZR1-CFP	150 mM Suc +mock	1.94
2	BZR1-CFP	150 mM Suc +eBL	1.54
2	BZR1-CFP	150 mM Suc +eBL	1.44
2	BZR1-CFP	150 mM Suc +eBL	1.18
2	BZR1-CFP	150 mM Suc +eBL	1.86
2	BZR1-CFP	150 mM Suc +eBL	1.64
2	BZR1-CFP	150 mM Suc +eBL	1.96
2	BZR1-CFP	150 mM Suc +eBL	1.92
2	BZR1-CFP	150 mM Suc +eBL	2.18
2	BZR1-CFP	150 mM Suc +eBL	2.22
2	BZR1-CFP	150 mM Suc +eBL	2.13
2	BZR1-CFP	150 mM Suc +eBL	1.9
2	BZR1-CFP	150 mM Suc +eBL	1.53
2	BZR1-CFP	150 mM Suc +eBL	2.36
2	BZR1-CFP	150 mM Suc +eBL	1.6
2	BZR1-CFP	150 mM Suc +eBL	1.78
2	BZR1-CFP	150 mM Suc +eBL	1.88
2	BZR1-CFP	150 mM Suc +eBL	2.41
2	BZR1-CFP	150 mM Suc +eBL	1.88
2	BZR1-CFP	150 mM Suc +eBL	1.49
2	BZR1-CFP	150 mM Suc +eBL	1.72
2	BZR1-CFP	150 mM Suc +eBL	2.4
2	BZR1-CFP	150 mM Suc +eBL	1.91
2	BZR1-CFP	150 mM Suc +eBL	1.58
2	BZR1-CFP	150 mM Suc +eBL	1.92
2	BZR1-CFP	150 mM Suc +eBL	2.06
2	BZR1-CFP	150 mM Suc +eBL	1.82
2	BZR1-CFP	150 mM Suc +eBL	2.19
2	BZR1-CFP	150 mM Suc +eBL	2.2
2	BZR1-CFP	150 mM Suc +eBL	1.79
3	BZR1-CFP	0+mock	1.37
3	BZR1-CFP	0+mock	1.87
3	BZR1-CFP	0+mock	1.77
3	BZR1-CFP	0+mock	1.76
3	BZR1-CFP	0+mock	1.21
3	BZR1-CFP	0+mock	1.72
3	BZR1-CFP	0+mock	1.7
3	BZR1-CFP	0+mock	1.42
3	BZR1-CFP	0+mock	1.8
3	BZR1-CFP	0+mock	1.82
3	BZR1-CFP	0+mock	1.33
3	BZR1-CFP	0+mock	1.7
3	BZR1-CFP	0+mock	1.82
3	BZR1-CFP	0+mock	1.61
3	BZR1-CFP	0+mock	1.64
3	BZR1-CFP	0+mock	2.1
3	BZR1-CFP	0+mock	1.69
3	BZR1-CFP	0+mock	1.61
3	BZR1-CFP	0+mock	1.54
3	BZR1-CFP	0+mock	1.39
3	BZR1-CFP	0+mock	1.34
3	BZR1-CFP	0+mock	1.75
3	BZR1-CFP	0+mock	1.25
3	BZR1-CFP	0+mock	1.36
3	BZR1-CFP	0+mock	1.56
3	BZR1-CFP	0+mock	1.61
3	BZR1-CFP	0+mock	1.46
3	BZR1-CFP	0+mock	1.67
3	BZR1-CFP	0+mock	1.43
3	BZR1-CFP	0+eBL	1.99
3	BZR1-CFP	0+eBL	2.34
3	BZR1-CFP	0+eBL	2.88
3	BZR1-CFP	0+eBL	2.8
3	BZR1-CFP	0+eBL	2.39
3	BZR1-CFP	0+eBL	2.59
3	BZR1-CFP	0+eBL	2.91
3	BZR1-CFP	0+eBL	3.88
3	BZR1-CFP	0+eBL	3.48
3	BZR1-CFP	0+eBL	3.01
3	BZR1-CFP	0+eBL	3.02
3	BZR1-CFP	0+eBL	3.49
3	BZR1-CFP	0+eBL	2.58
3	BZR1-CFP	0+eBL	2.31
3	BZR1-CFP	0+eBL	2.67
3	BZR1-CFP	0+eBL	3.06
3	BZR1-CFP	0+eBL	3.64
3	BZR1-CFP	0+eBL	2.99
3	BZR1-CFP	0+eBL	2.66
3	BZR1-CFP	0+eBL	2.59
3	BZR1-CFP	0+eBL	3.53
3	BZR1-CFP	0+eBL	2.77
3	BZR1-CFP	0+eBL	2.88
3	BZR1-CFP	0+eBL	3.65
3	BZR1-CFP	0+eBL	3.09
3	BZR1-CFP	0+eBL	3.4
3	BZR1-CFP	0+eBL	3.4
3	BZR1-CFP	0+eBL	3.4
3	BZR1-CFP	0+eBL	4.16
3	BZR1-CFP	30 mM Suc +mock	1.65
3	BZR1-CFP	30 mM Suc +mock	1.64
3	BZR1-CFP	30 mM Suc +mock	2.04
3	BZR1-CFP	30 mM Suc +mock	1.83
3	BZR1-CFP	30 mM Suc +mock	1.57
3	BZR1-CFP	30 mM Suc +mock	1.85
3	BZR1-CFP	30 mM Suc +mock	1.99
3	BZR1-CFP	30 mM Suc +mock	1.79
3	BZR1-CFP	30 mM Suc +mock	2.16
3	BZR1-CFP	30 mM Suc +mock	1.95
3	BZR1-CFP	30 mM Suc +mock	1.77
3	BZR1-CFP	30 mM Suc +mock	2.04
3	BZR1-CFP	30 mM Suc +mock	2.05
3	BZR1-CFP	30 mM Suc +mock	1.65
3	BZR1-CFP	30 mM Suc +mock	1.86
3	BZR1-CFP	30 mM Suc +mock	1.89
3	BZR1-CFP	30 mM Suc +mock	2.07
3	BZR1-CFP	30 mM Suc +mock	2.08
3	BZR1-CFP	30 mM Suc +mock	1.87
3	BZR1-CFP	30 mM Suc +mock	1.81
3	BZR1-CFP	30 mM Suc +mock	1.99
3	BZR1-CFP	30 mM Suc +mock	1.97
3	BZR1-CFP	30 mM Suc +mock	1.92
3	BZR1-CFP	30 mM Suc +mock	1.81
3	BZR1-CFP	30 mM Suc +mock	1.72
3	BZR1-CFP	30 mM Suc +mock	2.17
3	BZR1-CFP	30 mM Suc +mock	1.78
3	BZR1-CFP	30 mM Suc +mock	2.34
3	BZR1-CFP	30 mM Suc +mock	2.33
3	BZR1-CFP	30 mM Suc +eBL	2.19
3	BZR1-CFP	30 mM Suc +eBL	2.92
3	BZR1-CFP	30 mM Suc +eBL	2.71
3	BZR1-CFP	30 mM Suc +eBL	3.18
3	BZR1-CFP	30 mM Suc +eBL	2.48
3	BZR1-CFP	30 mM Suc +eBL	3.13
3	BZR1-CFP	30 mM Suc +eBL	2.84
3	BZR1-CFP	30 mM Suc +eBL	2.22
3	BZR1-CFP	30 mM Suc +eBL	2.42
3	BZR1-CFP	30 mM Suc +eBL	3.34
3	BZR1-CFP	30 mM Suc +eBL	3.7
3	BZR1-CFP	30 mM Suc +eBL	2.25
3	BZR1-CFP	30 mM Suc +eBL	2.56
3	BZR1-CFP	30 mM Suc +eBL	3.1
3	BZR1-CFP	30 mM Suc +eBL	2.83
3	BZR1-CFP	30 mM Suc +eBL	3.68
3	BZR1-CFP	30 mM Suc +eBL	2.89
3	BZR1-CFP	30 mM Suc +eBL	3.04
3	BZR1-CFP	30 mM Suc +eBL	2.95
3	BZR1-CFP	30 mM Suc +eBL	2.69
3	BZR1-CFP	30 mM Suc +eBL	3.6
3	BZR1-CFP	30 mM Suc +eBL	3.28
3	BZR1-CFP	30 mM Suc +eBL	3.2
3	BZR1-CFP	30 mM Suc +eBL	3.19
3	BZR1-CFP	30 mM Suc +eBL	2.85
3	BZR1-CFP	30 mM Suc +eBL	2.28
3	BZR1-CFP	30 mM Suc +eBL	3.12
3	BZR1-CFP	30 mM Suc +eBL	3.25
3	BZR1-CFP	30 mM Suc +eBL	2.68
3	BZR1-CFP	90 mM Suc +mock	1.84
3	BZR1-CFP	90 mM Suc +mock	1.73
3	BZR1-CFP	90 mM Suc +mock	1.81
3	BZR1-CFP	90 mM Suc +mock	1.94
3	BZR1-CFP	90 mM Suc +mock	1.83
3	BZR1-CFP	90 mM Suc +mock	2.35
3	BZR1-CFP	90 mM Suc +mock	2.08
3	BZR1-CFP	90 mM Suc +mock	1.9
3	BZR1-CFP	90 mM Suc +mock	2.22
3	BZR1-CFP	90 mM Suc +mock	1.9
3	BZR1-CFP	90 mM Suc +mock	2.04
3	BZR1-CFP	90 mM Suc +mock	2.52
3	BZR1-CFP	90 mM Suc +mock	1.81
3	BZR1-CFP	90 mM Suc +mock	2.79
3	BZR1-CFP	90 mM Suc +mock	2.02
3	BZR1-CFP	90 mM Suc +mock	2.01
3	BZR1-CFP	90 mM Suc +mock	2.56
3	BZR1-CFP	90 mM Suc +mock	1.53
3	BZR1-CFP	90 mM Suc +mock	1.89
3	BZR1-CFP	90 mM Suc +mock	1.65
3	BZR1-CFP	90 mM Suc +mock	1.91
3	BZR1-CFP	90 mM Suc +mock	1.98
3	BZR1-CFP	90 mM Suc +mock	2.08
3	BZR1-CFP	90 mM Suc +mock	2.12
3	BZR1-CFP	90 mM Suc +mock	2.41
3	BZR1-CFP	90 mM Suc +mock	2.1
3	BZR1-CFP	90 mM Suc +mock	2.05
3	BZR1-CFP	90 mM Suc +mock	2.11
3	BZR1-CFP	90 mM Suc +mock	2.01
3	BZR1-CFP	90 mM Suc +eBL	2.34
3	BZR1-CFP	90 mM Suc +eBL	2.57
3	BZR1-CFP	90 mM Suc +eBL	2.74
3	BZR1-CFP	90 mM Suc +eBL	3.44
3	BZR1-CFP	90 mM Suc +eBL	2
3	BZR1-CFP	90 mM Suc +eBL	1.94
3	BZR1-CFP	90 mM Suc +eBL	2.08
3	BZR1-CFP	90 mM Suc +eBL	2.5
3	BZR1-CFP	90 mM Suc +eBL	2.42
3	BZR1-CFP	90 mM Suc +eBL	2.47
3	BZR1-CFP	90 mM Suc +eBL	2.19
3	BZR1-CFP	90 mM Suc +eBL	2.13
3	BZR1-CFP	90 mM Suc +eBL	1.73
3	BZR1-CFP	90 mM Suc +eBL	2.19
3	BZR1-CFP	90 mM Suc +eBL	1.93
3	BZR1-CFP	90 mM Suc +eBL	2
3	BZR1-CFP	90 mM Suc +eBL	1.86
3	BZR1-CFP	90 mM Suc +eBL	1.95
3	BZR1-CFP	90 mM Suc +eBL	2.18
3	BZR1-CFP	90 mM Suc +eBL	2.45
3	BZR1-CFP	90 mM Suc +eBL	2.24
3	BZR1-CFP	90 mM Suc +eBL	2.33
3	BZR1-CFP	90 mM Suc +eBL	2.62
3	BZR1-CFP	90 mM Suc +eBL	2.51
3	BZR1-CFP	90 mM Suc +eBL	2.4
3	BZR1-CFP	90 mM Suc +eBL	2.22
3	BZR1-CFP	90 mM Suc +eBL	2
3	BZR1-CFP	90 mM Suc +eBL	2.4
3	BZR1-CFP	90 mM Suc +eBL	3.57
3	BZR1-CFP	150 mM Suc +mock	1.57
3	BZR1-CFP	150 mM Suc +mock	1.52
3	BZR1-CFP	150 mM Suc +mock	2.26
3	BZR1-CFP	150 mM Suc +mock	2
3	BZR1-CFP	150 mM Suc +mock	2.12
3	BZR1-CFP	150 mM Suc +mock	1.68
3	BZR1-CFP	150 mM Suc +mock	1.96
3	BZR1-CFP	150 mM Suc +mock	1.91
3	BZR1-CFP	150 mM Suc +mock	1.95
3	BZR1-CFP	150 mM Suc +mock	1.81
3	BZR1-CFP	150 mM Suc +mock	1.64
3	BZR1-CFP	150 mM Suc +mock	2.5
3	BZR1-CFP	150 mM Suc +mock	2.12
3	BZR1-CFP	150 mM Suc +mock	1.8
3	BZR1-CFP	150 mM Suc +mock	1.43
3	BZR1-CFP	150 mM Suc +mock	1.51
3	BZR1-CFP	150 mM Suc +mock	2.06
3	BZR1-CFP	150 mM Suc +mock	1.63
3	BZR1-CFP	150 mM Suc +mock	1.77
3	BZR1-CFP	150 mM Suc +mock	1.81
3	BZR1-CFP	150 mM Suc +mock	1.62
3	BZR1-CFP	150 mM Suc +mock	1.66
3	BZR1-CFP	150 mM Suc +mock	1.87
3	BZR1-CFP	150 mM Suc +mock	1.66
3	BZR1-CFP	150 mM Suc +mock	2.3
3	BZR1-CFP	150 mM Suc +mock	2.07
3	BZR1-CFP	150 mM Suc +mock	1.83
3	BZR1-CFP	150 mM Suc +mock	2.01
3	BZR1-CFP	150 mM Suc +mock	1.6
3	BZR1-CFP	150 mM Suc +eBL	0.92
3	BZR1-CFP	150 mM Suc +eBL	1.1
3	BZR1-CFP	150 mM Suc +eBL	1.6
3	BZR1-CFP	150 mM Suc +eBL	1.38
3	BZR1-CFP	150 mM Suc +eBL	1.52
3	BZR1-CFP	150 mM Suc +eBL	1.73
3	BZR1-CFP	150 mM Suc +eBL	1.73
3	BZR1-CFP	150 mM Suc +eBL	1.95
3	BZR1-CFP	150 mM Suc +eBL	1.77
3	BZR1-CFP	150 mM Suc +eBL	1.97
3	BZR1-CFP	150 mM Suc +eBL	2.09
3	BZR1-CFP	150 mM Suc +eBL	1.92
3	BZR1-CFP	150 mM Suc +eBL	2.02
3	BZR1-CFP	150 mM Suc +eBL	2.55
3	BZR1-CFP	150 mM Suc +eBL	3.04
3	BZR1-CFP	150 mM Suc +eBL	2.27
3	BZR1-CFP	150 mM Suc +eBL	2.15
3	BZR1-CFP	150 mM Suc +eBL	1.92
3	BZR1-CFP	150 mM Suc +eBL	2.35
3	BZR1-CFP	150 mM Suc +eBL	2.51
3	BZR1-CFP	150 mM Suc +eBL	2.54
3	BZR1-CFP	150 mM Suc +eBL	2.29
3	BZR1-CFP	150 mM Suc +eBL	2.3
3	BZR1-CFP	150 mM Suc +eBL	2.32
3	BZR1-CFP	150 mM Suc +eBL	2.4
3	BZR1-CFP	150 mM Suc +eBL	2.05
3	BZR1-CFP	150 mM Suc +eBL	2.5
3	BZR1-CFP	150 mM Suc +eBL	2.66
3	BZR1-CFP	150 mM Suc +eBL	2.18

## Sheet: Fig 1B
Repeat	Genotype	Treatment	Hypocotyl length (mM)
1	BZR1-CFP	0+mock	1.66
1	BZR1-CFP	0+mock	2.05
1	BZR1-CFP	0+mock	1.33
1	BZR1-CFP	0+mock	1.58
1	BZR1-CFP	0+mock	1.25
1	BZR1-CFP	0+mock	1.35
1	BZR1-CFP	0+mock	1.42
1	BZR1-CFP	0+mock	1.56
1	BZR1-CFP	0+mock	1.63
1	BZR1-CFP	0+mock	1.89
1	BZR1-CFP	0+mock	1.83
1	BZR1-CFP	0+mock	1.84
1	BZR1-CFP	0+mock	1.75
1	BZR1-CFP	0+mock	1.86
1	BZR1-CFP	0+mock	1.97
1	BZR1-CFP	0+mock	1.69
1	BZR1-CFP	0+mock	1.9
1	BZR1-CFP	0+mock	1.57
1	BZR1-CFP	0+mock	1.49
1	BZR1-CFP	0+mock	1.52
1	BZR1-CFP	0+mock	1.74
1	BZR1-CFP	0+mock	1.63
1	BZR1-CFP	0+mock	1.32
1	BZR1-CFP	0+mock	1.45
1	BZR1-CFP	0+mock	1.96
1	BZR1-CFP	0+mock	1.59
1	BZR1-CFP	0+eBL	1.88
1	BZR1-CFP	0+eBL	2.68
1	BZR1-CFP	0+eBL	2.2
1	BZR1-CFP	0+eBL	2.91
1	BZR1-CFP	0+eBL	2.14
1	BZR1-CFP	0+eBL	2.27
1	BZR1-CFP	0+eBL	2.87
1	BZR1-CFP	0+eBL	3.26
1	BZR1-CFP	0+eBL	3
1	BZR1-CFP	0+eBL	2.77
1	BZR1-CFP	0+eBL	3.31
1	BZR1-CFP	0+eBL	2.22
1	BZR1-CFP	0+eBL	2.89
1	BZR1-CFP	0+eBL	2.79
1	BZR1-CFP	0+eBL	2.07
1	BZR1-CFP	0+eBL	2.73
1	BZR1-CFP	0+eBL	2.47
1	BZR1-CFP	0+eBL	2.5
1	BZR1-CFP	0+eBL	4.26
1	BZR1-CFP	0+eBL	2.7
1	BZR1-CFP	0+eBL	3.05
1	BZR1-CFP	0+eBL	3.28
1	BZR1-CFP	0+eBL	2.43
1	BZR1-CFP	0+eBL	3.68
1	BZR1-CFP	0+eBL	3.28
1	BZR1-CFP	0+eBL	2.71
1	BZR1-CFP	30 mM Mannitol+Mock	1.39
1	BZR1-CFP	30 mM Mannitol+Mock	1.32
1	BZR1-CFP	30 mM Mannitol+Mock	1.71
1	BZR1-CFP	30 mM Mannitol+Mock	1.7
1	BZR1-CFP	30 mM Mannitol+Mock	1.75
1	BZR1-CFP	30 mM Mannitol+Mock	1.25
1	BZR1-CFP	30 mM Mannitol+Mock	1.52
1	BZR1-CFP	30 mM Mannitol+Mock	1.65
1	BZR1-CFP	30 mM Mannitol+Mock	1.69
1	BZR1-CFP	30 mM Mannitol+Mock	1.7
1	BZR1-CFP	30 mM Mannitol+Mock	1.42
1	BZR1-CFP	30 mM Mannitol+Mock	1.31
1	BZR1-CFP	30 mM Mannitol+Mock	1.37
1	BZR1-CFP	30 mM Mannitol+Mock	1.64
1	BZR1-CFP	30 mM Mannitol+Mock	1.46
1	BZR1-CFP	30 mM Mannitol+Mock	1.24
1	BZR1-CFP	30 mM Mannitol+Mock	1.44
1	BZR1-CFP	30 mM Mannitol+Mock	1.28
1	BZR1-CFP	30 mM Mannitol+Mock	1.32
1	BZR1-CFP	30 mM Mannitol+Mock	1.47
1	BZR1-CFP	30 mM Mannitol+Mock	1.53
1	BZR1-CFP	30 mM Mannitol+Mock	1.57
1	BZR1-CFP	30 mM Mannitol+Mock	1.49
1	BZR1-CFP	30 mM Mannitol+Mock	1.72
1	BZR1-CFP	30 mM Mannitol+Mock	1.67
1	BZR1-CFP	30 mM Mannitol+Mock	1.35
1	BZR1-CFP	30 mM Mannitol+eBL	2.72
1	BZR1-CFP	30 mM Mannitol+eBL	2.79
1	BZR1-CFP	30 mM Mannitol+eBL	2.45
1	BZR1-CFP	30 mM Mannitol+eBL	1.96
1	BZR1-CFP	30 mM Mannitol+eBL	2.56
1	BZR1-CFP	30 mM Mannitol+eBL	2.67
1	BZR1-CFP	30 mM Mannitol+eBL	3.18
1	BZR1-CFP	30 mM Mannitol+eBL	2.84
1	BZR1-CFP	30 mM Mannitol+eBL	3.21
1	BZR1-CFP	30 mM Mannitol+eBL	2.49
1	BZR1-CFP	30 mM Mannitol+eBL	2.04
1	BZR1-CFP	30 mM Mannitol+eBL	3.13
1	BZR1-CFP	30 mM Mannitol+eBL	2.7
1	BZR1-CFP	30 mM Mannitol+eBL	2.96
1	BZR1-CFP	30 mM Mannitol+eBL	3.14
1	BZR1-CFP	30 mM Mannitol+eBL	3.08
1	BZR1-CFP	30 mM Mannitol+eBL	2.44
1	BZR1-CFP	30 mM Mannitol+eBL	2.59
1	BZR1-CFP	30 mM Mannitol+eBL	2.63
1	BZR1-CFP	30 mM Mannitol+eBL	3.36
1	BZR1-CFP	30 mM Mannitol+eBL	3.12
1	BZR1-CFP	30 mM Mannitol+eBL	2.38
1	BZR1-CFP	30 mM Mannitol+eBL	2.9
1	BZR1-CFP	30 mM Mannitol+eBL	3.24
1	BZR1-CFP	30 mM Mannitol+eBL	3.66
1	BZR1-CFP	30 mM Mannitol+eBL	4.06
1	BZR1-CFP	90 mM Mannitol+Mock	1.45
1	BZR1-CFP	90 mM Mannitol+Mock	1.46
1	BZR1-CFP	90 mM Mannitol+Mock	1.57
1	BZR1-CFP	90 mM Mannitol+Mock	1.39
1	BZR1-CFP	90 mM Mannitol+Mock	1.15
1	BZR1-CFP	90 mM Mannitol+Mock	1.35
1	BZR1-CFP	90 mM Mannitol+Mock	1.28
1	BZR1-CFP	90 mM Mannitol+Mock	1.32
1	BZR1-CFP	90 mM Mannitol+Mock	1.33
1	BZR1-CFP	90 mM Mannitol+Mock	1.4
1	BZR1-CFP	90 mM Mannitol+Mock	1.37
1	BZR1-CFP	90 mM Mannitol+Mock	1.43
1	BZR1-CFP	90 mM Mannitol+Mock	1.52
1	BZR1-CFP	90 mM Mannitol+Mock	1.35
1	BZR1-CFP	90 mM Mannitol+Mock	1.52
1	BZR1-CFP	90 mM Mannitol+Mock	1.29
1	BZR1-CFP	90 mM Mannitol+Mock	1.32
1	BZR1-CFP	90 mM Mannitol+Mock	1.77
1	BZR1-CFP	90 mM Mannitol+Mock	1.18
1	BZR1-CFP	90 mM Mannitol+Mock	1.39
1	BZR1-CFP	90 mM Mannitol+Mock	1.75
1	BZR1-CFP	90 mM Mannitol+Mock	1.53
1	BZR1-CFP	90 mM Mannitol+Mock	1.46
1	BZR1-CFP	90 mM Mannitol+Mock	1.44
1	BZR1-CFP	90 mM Mannitol+Mock	1.64
1	BZR1-CFP	90 mM Mannitol+Mock	1.24
1	BZR1-CFP	90 mM Mannitol+eBL	2.81
1	BZR1-CFP	90 mM Mannitol+eBL	2.41
1	BZR1-CFP	90 mM Mannitol+eBL	2.39
1	BZR1-CFP	90 mM Mannitol+eBL	2.44
1	BZR1-CFP	90 mM Mannitol+eBL	2.39
1	BZR1-CFP	90 mM Mannitol+eBL	2.14
1	BZR1-CFP	90 mM Mannitol+eBL	2.38
1	BZR1-CFP	90 mM Mannitol+eBL	2.33
1	BZR1-CFP	90 mM Mannitol+eBL	2.93
1	BZR1-CFP	90 mM Mannitol+eBL	2.83
1	BZR1-CFP	90 mM Mannitol+eBL	2.78
1	BZR1-CFP	90 mM Mannitol+eBL	2.98
1	BZR1-CFP	90 mM Mannitol+eBL	2.55
1	BZR1-CFP	90 mM Mannitol+eBL	2.49
1	BZR1-CFP	90 mM Mannitol+eBL	2.78
1	BZR1-CFP	90 mM Mannitol+eBL	2.87
1	BZR1-CFP	90 mM Mannitol+eBL	2.63
1	BZR1-CFP	90 mM Mannitol+eBL	2.84
1	BZR1-CFP	90 mM Mannitol+eBL	2.54
1	BZR1-CFP	90 mM Mannitol+eBL	2.89
1	BZR1-CFP	90 mM Mannitol+eBL	2.83
1	BZR1-CFP	90 mM Mannitol+eBL	2.57
1	BZR1-CFP	90 mM Mannitol+eBL	2.89
1	BZR1-CFP	90 mM Mannitol+eBL	3.47
1	BZR1-CFP	90 mM Mannitol+eBL	2.81
1	BZR1-CFP	90 mM Mannitol+eBL	2.25
1	BZR1-CFP	150 mM Mannitol+Mock	1.55
1	BZR1-CFP	150 mM Mannitol+Mock	1.44
1	BZR1-CFP	150 mM Mannitol+Mock	1.29
1	BZR1-CFP	150 mM Mannitol+Mock	1.38
1	BZR1-CFP	150 mM Mannitol+Mock	1.27
1	BZR1-CFP	150 mM Mannitol+Mock	1.23
1	BZR1-CFP	150 mM Mannitol+Mock	1.39
1	BZR1-CFP	150 mM Mannitol+Mock	1.35
1	BZR1-CFP	150 mM Mannitol+Mock	1.49
1	BZR1-CFP	150 mM Mannitol+Mock	1.21
1	BZR1-CFP	150 mM Mannitol+Mock	1.55
1	BZR1-CFP	150 mM Mannitol+Mock	1.66
1	BZR1-CFP	150 mM Mannitol+Mock	1.49
1	BZR1-CFP	150 mM Mannitol+Mock	1.64
1	BZR1-CFP	150 mM Mannitol+Mock	1.42
1	BZR1-CFP	150 mM Mannitol+Mock	1.59
1	BZR1-CFP	150 mM Mannitol+Mock	1.65
1	BZR1-CFP	150 mM Mannitol+Mock	1.41
1	BZR1-CFP	150 mM Mannitol+Mock	1.28
1	BZR1-CFP	150 mM Mannitol+Mock	1.26
1	BZR1-CFP	150 mM Mannitol+Mock	1.17
1	BZR1-CFP	150 mM Mannitol+Mock	1.15
1	BZR1-CFP	150 mM Mannitol+Mock	1.03
1	BZR1-CFP	150 mM Mannitol+Mock	1.11
1	BZR1-CFP	150 mM Mannitol+Mock	1.32
1	BZR1-CFP	150 mM Mannitol+Mock	1.64
1	BZR1-CFP	150 mM Mannitol+eBL	2.59
1	BZR1-CFP	150 mM Mannitol+eBL	2.64
1	BZR1-CFP	150 mM Mannitol+eBL	2.15
1	BZR1-CFP	150 mM Mannitol+eBL	2.15
1	BZR1-CFP	150 mM Mannitol+eBL	2.02
1	BZR1-CFP	150 mM Mannitol+eBL	2.12
1	BZR1-CFP	150 mM Mannitol+eBL	2.13
1	BZR1-CFP	150 mM Mannitol+eBL	2.53
1	BZR1-CFP	150 mM Mannitol+eBL	2.36
1	BZR1-CFP	150 mM Mannitol+eBL	1.8
1	BZR1-CFP	150 mM Mannitol+eBL	1.77
1	BZR1-CFP	150 mM Mannitol+eBL	2.05
1	BZR1-CFP	150 mM Mannitol+eBL	2.51
1	BZR1-CFP	150 mM Mannitol+eBL	2.59
1	BZR1-CFP	150 mM Mannitol+eBL	2.23
1	BZR1-CFP	150 mM Mannitol+eBL	2.05
1	BZR1-CFP	150 mM Mannitol+eBL	2.55
1	BZR1-CFP	150 mM Mannitol+eBL	3.54
1	BZR1-CFP	150 mM Mannitol+eBL	2.72
1	BZR1-CFP	150 mM Mannitol+eBL	2.11
1	BZR1-CFP	150 mM Mannitol+eBL	2.21
1	BZR1-CFP	150 mM Mannitol+eBL	2.79
1	BZR1-CFP	150 mM Mannitol+eBL	2.16
1	BZR1-CFP	150 mM Mannitol+eBL	2.78
1	BZR1-CFP	150 mM Mannitol+eBL	3.23
1	BZR1-CFP	150 mM Mannitol+eBL	2.4
2	BZR1-CFP	0+mock	1.81
2	BZR1-CFP	0+mock	1.71
2	BZR1-CFP	0+mock	1.54
2	BZR1-CFP	0+mock	1.98
2	BZR1-CFP	0+mock	1.91
2	BZR1-CFP	0+mock	1.57
2	BZR1-CFP	0+mock	2.02
2	BZR1-CFP	0+mock	1.87
2	BZR1-CFP	0+mock	1.83
2	BZR1-CFP	0+mock	2.51
2	BZR1-CFP	0+mock	1.53
2	BZR1-CFP	0+mock	2.11
2	BZR1-CFP	0+mock	1.79
2	BZR1-CFP	0+mock	1.79
2	BZR1-CFP	0+mock	1.71
2	BZR1-CFP	0+mock	1.85
2	BZR1-CFP	0+mock	1.71
2	BZR1-CFP	0+mock	1.61
2	BZR1-CFP	0+mock	1.98
2	BZR1-CFP	0+mock	1.48
2	BZR1-CFP	0+mock	1.85
2	BZR1-CFP	0+mock	1.64
2	BZR1-CFP	0+mock	1.68
2	BZR1-CFP	0+mock	1.62
2	BZR1-CFP	0+mock	1.72
2	BZR1-CFP	0+mock	1.65
2	BZR1-CFP	0+eBL	2.58
2	BZR1-CFP	0+eBL	2.78
2	BZR1-CFP	0+eBL	2.49
2	BZR1-CFP	0+eBL	2.81
2	BZR1-CFP	0+eBL	2.94
2	BZR1-CFP	0+eBL	2.84
2	BZR1-CFP	0+eBL	3.18
2	BZR1-CFP	0+eBL	3.1
2	BZR1-CFP	0+eBL	2.89
2	BZR1-CFP	0+eBL	2.99
2	BZR1-CFP	0+eBL	3
2	BZR1-CFP	0+eBL	2.7
2	BZR1-CFP	0+eBL	2.82
2	BZR1-CFP	0+eBL	3.08
2	BZR1-CFP	0+eBL	2.98
2	BZR1-CFP	0+eBL	3.16
2	BZR1-CFP	0+eBL	3.07
2	BZR1-CFP	0+eBL	3.32
2	BZR1-CFP	0+eBL	3.11
2	BZR1-CFP	0+eBL	3.15
2	BZR1-CFP	0+eBL	2.95
2	BZR1-CFP	0+eBL	2.99
2	BZR1-CFP	0+eBL	3.02
2	BZR1-CFP	0+eBL	3.01
2	BZR1-CFP	0+eBL	3.15
2	BZR1-CFP	0+eBL	2.96
2	BZR1-CFP	30 mM Mannitol+Mock	1.59
2	BZR1-CFP	30 mM Mannitol+Mock	1.66
2	BZR1-CFP	30 mM Mannitol+Mock	1.41
2	BZR1-CFP	30 mM Mannitol+Mock	1.54
2	BZR1-CFP	30 mM Mannitol+Mock	1.49
2	BZR1-CFP	30 mM Mannitol+Mock	1.62
2	BZR1-CFP	30 mM Mannitol+Mock	1.41
2	BZR1-CFP	30 mM Mannitol+Mock	1.4
2	BZR1-CFP	30 mM Mannitol+Mock	1.45
2	BZR1-CFP	30 mM Mannitol+Mock	1.55
2	BZR1-CFP	30 mM Mannitol+Mock	1.22
2	BZR1-CFP	30 mM Mannitol+Mock	1.35
2	BZR1-CFP	30 mM Mannitol+Mock	1.39
2	BZR1-CFP	30 mM Mannitol+Mock	1.4
2	BZR1-CFP	30 mM Mannitol+Mock	1.62
2	BZR1-CFP	30 mM Mannitol+Mock	1.55
2	BZR1-CFP	30 mM Mannitol+Mock	1.44
2	BZR1-CFP	30 mM Mannitol+Mock	1.43
2	BZR1-CFP	30 mM Mannitol+Mock	1.58
2	BZR1-CFP	30 mM Mannitol+Mock	1.37
2	BZR1-CFP	30 mM Mannitol+Mock	1.41
2	BZR1-CFP	30 mM Mannitol+Mock	1.39
2	BZR1-CFP	30 mM Mannitol+Mock	1.24
2	BZR1-CFP	30 mM Mannitol+Mock	1.44
2	BZR1-CFP	30 mM Mannitol+Mock	1.56
2	BZR1-CFP	30 mM Mannitol+Mock	1.64
2	BZR1-CFP	30 mM Mannitol+eBL	2.08
2	BZR1-CFP	30 mM Mannitol+eBL	2.89
2	BZR1-CFP	30 mM Mannitol+eBL	1.99
2	BZR1-CFP	30 mM Mannitol+eBL	2.19
2	BZR1-CFP	30 mM Mannitol+eBL	2.88
2	BZR1-CFP	30 mM Mannitol+eBL	2.89
2	BZR1-CFP	30 mM Mannitol+eBL	2.72
2	BZR1-CFP	30 mM Mannitol+eBL	1.94
2	BZR1-CFP	30 mM Mannitol+eBL	2.76
2	BZR1-CFP	30 mM Mannitol+eBL	3.1
2	BZR1-CFP	30 mM Mannitol+eBL	2.65
2	BZR1-CFP	30 mM Mannitol+eBL	2.1
2	BZR1-CFP	30 mM Mannitol+eBL	2.81
2	BZR1-CFP	30 mM Mannitol+eBL	2.82
2	BZR1-CFP	30 mM Mannitol+eBL	2.99
2	BZR1-CFP	30 mM Mannitol+eBL	2.78
2	BZR1-CFP	30 mM Mannitol+eBL	3.31
2	BZR1-CFP	30 mM Mannitol+eBL	4.04
2	BZR1-CFP	30 mM Mannitol+eBL	2.26
2	BZR1-CFP	30 mM Mannitol+eBL	3.08
2	BZR1-CFP	30 mM Mannitol+eBL	3.2
2	BZR1-CFP	30 mM Mannitol+eBL	2.98
2	BZR1-CFP	30 mM Mannitol+eBL	2.96
2	BZR1-CFP	30 mM Mannitol+eBL	2.89
2	BZR1-CFP	30 mM Mannitol+eBL	3.05
2	BZR1-CFP	30 mM Mannitol+eBL	3.01
2	BZR1-CFP	90 mM Mannitol+Mock	1.66
2	BZR1-CFP	90 mM Mannitol+Mock	1.45
2	BZR1-CFP	90 mM Mannitol+Mock	1.35
2	BZR1-CFP	90 mM Mannitol+Mock	1.46
2	BZR1-CFP	90 mM Mannitol+Mock	1.58
2	BZR1-CFP	90 mM Mannitol+Mock	1.54
2	BZR1-CFP	90 mM Mannitol+Mock	1.75
2	BZR1-CFP	90 mM Mannitol+Mock	1.52
2	BZR1-CFP	90 mM Mannitol+Mock	1.64
2	BZR1-CFP	90 mM Mannitol+Mock	1.58
2	BZR1-CFP	90 mM Mannitol+Mock	1.52
2	BZR1-CFP	90 mM Mannitol+Mock	1.43
2	BZR1-CFP	90 mM Mannitol+Mock	1.46
2	BZR1-CFP	90 mM Mannitol+Mock	1.46
2	BZR1-CFP	90 mM Mannitol+Mock	1.36
2	BZR1-CFP	90 mM Mannitol+Mock	1.41
2	BZR1-CFP	90 mM Mannitol+Mock	1.54
2	BZR1-CFP	90 mM Mannitol+Mock	1.57
2	BZR1-CFP	90 mM Mannitol+Mock	1.46
2	BZR1-CFP	90 mM Mannitol+Mock	1.64
2	BZR1-CFP	90 mM Mannitol+Mock	1.19
2	BZR1-CFP	90 mM Mannitol+Mock	1.61
2	BZR1-CFP	90 mM Mannitol+Mock	1.8
2	BZR1-CFP	90 mM Mannitol+Mock	1.51
2	BZR1-CFP	90 mM Mannitol+Mock	1.38
2	BZR1-CFP	90 mM Mannitol+Mock	1.46
2	BZR1-CFP	90 mM Mannitol+eBL	2.91
2	BZR1-CFP	90 mM Mannitol+eBL	2.98
2	BZR1-CFP	90 mM Mannitol+eBL	2.86
2	BZR1-CFP	90 mM Mannitol+eBL	2.52
2	BZR1-CFP	90 mM Mannitol+eBL	3.11
2	BZR1-CFP	90 mM Mannitol+eBL	3.31
2	BZR1-CFP	90 mM Mannitol+eBL	3.05
2	BZR1-CFP	90 mM Mannitol+eBL	2.39
2	BZR1-CFP	90 mM Mannitol+eBL	3.05
2	BZR1-CFP	90 mM Mannitol+eBL	3.45
2	BZR1-CFP	90 mM Mannitol+eBL	2.55
2	BZR1-CFP	90 mM Mannitol+eBL	2.71
2	BZR1-CFP	90 mM Mannitol+eBL	2.83
2	BZR1-CFP	90 mM Mannitol+eBL	2.67
2	BZR1-CFP	90 mM Mannitol+eBL	3.06
2	BZR1-CFP	90 mM Mannitol+eBL	3.06
2	BZR1-CFP	90 mM Mannitol+eBL	2.09
2	BZR1-CFP	90 mM Mannitol+eBL	2.79
2	BZR1-CFP	90 mM Mannitol+eBL	2.16
2	BZR1-CFP	90 mM Mannitol+eBL	2.99
2	BZR1-CFP	90 mM Mannitol+eBL	2.78
2	BZR1-CFP	90 mM Mannitol+eBL	2.38
2	BZR1-CFP	90 mM Mannitol+eBL	2.08
2	BZR1-CFP	90 mM Mannitol+eBL	2.63
2	BZR1-CFP	90 mM Mannitol+eBL	2.09
2	BZR1-CFP	90 mM Mannitol+eBL	1.98
2	BZR1-CFP	150 mM Mannitol+Mock	1.3
2	BZR1-CFP	150 mM Mannitol+Mock	1.13
2	BZR1-CFP	150 mM Mannitol+Mock	1.15
2	BZR1-CFP	150 mM Mannitol+Mock	1.19
2	BZR1-CFP	150 mM Mannitol+Mock	1.34
2	BZR1-CFP	150 mM Mannitol+Mock	1.29
2	BZR1-CFP	150 mM Mannitol+Mock	1.2
2	BZR1-CFP	150 mM Mannitol+Mock	1.09
2	BZR1-CFP	150 mM Mannitol+Mock	1.21
2	BZR1-CFP	150 mM Mannitol+Mock	1.15
2	BZR1-CFP	150 mM Mannitol+Mock	1.36
2	BZR1-CFP	150 mM Mannitol+Mock	1.29
2	BZR1-CFP	150 mM Mannitol+Mock	1.43
2	BZR1-CFP	150 mM Mannitol+Mock	1.34
2	BZR1-CFP	150 mM Mannitol+Mock	1.56
2	BZR1-CFP	150 mM Mannitol+Mock	1.41
2	BZR1-CFP	150 mM Mannitol+Mock	1.33
2	BZR1-CFP	150 mM Mannitol+Mock	1.22
2	BZR1-CFP	150 mM Mannitol+Mock	1.36
2	BZR1-CFP	150 mM Mannitol+Mock	1.38
2	BZR1-CFP	150 mM Mannitol+Mock	1.38
2	BZR1-CFP	150 mM Mannitol+Mock	1.17
2	BZR1-CFP	150 mM Mannitol+Mock	1.29
2	BZR1-CFP	150 mM Mannitol+Mock	1.31
2	BZR1-CFP	150 mM Mannitol+Mock	1.64
2	BZR1-CFP	150 mM Mannitol+Mock	1.41
2	BZR1-CFP	150 mM Mannitol+eBL	2.56
2	BZR1-CFP	150 mM Mannitol+eBL	2.47
2	BZR1-CFP	150 mM Mannitol+eBL	2.3
2	BZR1-CFP	150 mM Mannitol+eBL	1.75
2	BZR1-CFP	150 mM Mannitol+eBL	1.74
2	BZR1-CFP	150 mM Mannitol+eBL	1.65
2	BZR1-CFP	150 mM Mannitol+eBL	1.76
2	BZR1-CFP	150 mM Mannitol+eBL	2.42
2	BZR1-CFP	150 mM Mannitol+eBL	2.04
2	BZR1-CFP	150 mM Mannitol+eBL	2.46
2	BZR1-CFP	150 mM Mannitol+eBL	2.16
2	BZR1-CFP	150 mM Mannitol+eBL	1.98
2	BZR1-CFP	150 mM Mannitol+eBL	2.3
2	BZR1-CFP	150 mM Mannitol+eBL	2.26
2	BZR1-CFP	150 mM Mannitol+eBL	2.31
2	BZR1-CFP	150 mM Mannitol+eBL	2.53
2	BZR1-CFP	150 mM Mannitol+eBL	2.43
2	BZR1-CFP	150 mM Mannitol+eBL	2.64
2	BZR1-CFP	150 mM Mannitol+eBL	2.47
2	BZR1-CFP	150 mM Mannitol+eBL	2.47
2	BZR1-CFP	150 mM Mannitol+eBL	2.34
2	BZR1-CFP	150 mM Mannitol+eBL	2.59
2	BZR1-CFP	150 mM Mannitol+eBL	2.61
2	BZR1-CFP	150 mM Mannitol+eBL	2.45
2	BZR1-CFP	150 mM Mannitol+eBL	2.47
2	BZR1-CFP	150 mM Mannitol+eBL	3.08
3	BZR1-CFP	0+mock	1.58
3	BZR1-CFP	0+mock	1.49
3	BZR1-CFP	0+mock	1.58
3	BZR1-CFP	0+mock	1.67
3	BZR1-CFP	0+mock	1.44
3	BZR1-CFP	0+mock	1.47
3	BZR1-CFP	0+mock	1.42
3	BZR1-CFP	0+mock	2.02
3	BZR1-CFP	0+mock	1.78
3	BZR1-CFP	0+mock	1.61
3	BZR1-CFP	0+mock	1.66
3	BZR1-CFP	0+mock	1.45
3	BZR1-CFP	0+mock	1.81
3	BZR1-CFP	0+mock	1.44
3	BZR1-CFP	0+mock	1.73
3	BZR1-CFP	0+mock	1.53
3	BZR1-CFP	0+mock	1.85
3	BZR1-CFP	0+mock	1.53
3	BZR1-CFP	0+mock	1.98
3	BZR1-CFP	0+mock	1.92
3	BZR1-CFP	0+mock	1.57
3	BZR1-CFP	0+mock	1.63
3	BZR1-CFP	0+mock	1.55
3	BZR1-CFP	0+mock	1.71
3	BZR1-CFP	0+mock	1.89
3	BZR1-CFP	0+mock	1.81
3	BZR1-CFP	0+eBL	2.73
3	BZR1-CFP	0+eBL	2.58
3	BZR1-CFP	0+eBL	2.98
3	BZR1-CFP	0+eBL	3.37
3	BZR1-CFP	0+eBL	2.59
3	BZR1-CFP	0+eBL	2.9
3	BZR1-CFP	0+eBL	3.11
3	BZR1-CFP	0+eBL	2.62
3	BZR1-CFP	0+eBL	2.83
3	BZR1-CFP	0+eBL	3.22
3	BZR1-CFP	0+eBL	3.37
3	BZR1-CFP	0+eBL	2.97
3	BZR1-CFP	0+eBL	3.21
3	BZR1-CFP	0+eBL	2.71
3	BZR1-CFP	0+eBL	2.98
3	BZR1-CFP	0+eBL	3.01
3	BZR1-CFP	0+eBL	3.37
3	BZR1-CFP	0+eBL	2.86
3	BZR1-CFP	0+eBL	3.18
3	BZR1-CFP	0+eBL	3.25
3	BZR1-CFP	0+eBL	2.69
3	BZR1-CFP	0+eBL	3.14
3	BZR1-CFP	0+eBL	3.01
3	BZR1-CFP	0+eBL	2.66
3	BZR1-CFP	0+eBL	3.16
3	BZR1-CFP	0+eBL	3.06
3	BZR1-CFP	30 mM Mannitol+Mock	1.41
3	BZR1-CFP	30 mM Mannitol+Mock	1.45
3	BZR1-CFP	30 mM Mannitol+Mock	1.66
3	BZR1-CFP	30 mM Mannitol+Mock	1.72
3	BZR1-CFP	30 mM Mannitol+Mock	1.32
3	BZR1-CFP	30 mM Mannitol+Mock	1.47
3	BZR1-CFP	30 mM Mannitol+Mock	1.73
3	BZR1-CFP	30 mM Mannitol+Mock	1.55
3	BZR1-CFP	30 mM Mannitol+Mock	1.15
3	BZR1-CFP	30 mM Mannitol+Mock	1.37
3	BZR1-CFP	30 mM Mannitol+Mock	1.97
3	BZR1-CFP	30 mM Mannitol+Mock	1.47
3	BZR1-CFP	30 mM Mannitol+Mock	1.82
3	BZR1-CFP	30 mM Mannitol+Mock	1.7
3	BZR1-CFP	30 mM Mannitol+Mock	1.61
3	BZR1-CFP	30 mM Mannitol+Mock	1.75
3	BZR1-CFP	30 mM Mannitol+Mock	1.88
3	BZR1-CFP	30 mM Mannitol+Mock	1.68
3	BZR1-CFP	30 mM Mannitol+Mock	1.98
3	BZR1-CFP	30 mM Mannitol+Mock	1.63
3	BZR1-CFP	30 mM Mannitol+Mock	1.77
3	BZR1-CFP	30 mM Mannitol+Mock	1.75
3	BZR1-CFP	30 mM Mannitol+Mock	1.77
3	BZR1-CFP	30 mM Mannitol+Mock	1.92
3	BZR1-CFP	30 mM Mannitol+Mock	1.77
3	BZR1-CFP	30 mM Mannitol+Mock	2.03
3	BZR1-CFP	30 mM Mannitol+eBL	2.48
3	BZR1-CFP	30 mM Mannitol+eBL	2.39
3	BZR1-CFP	30 mM Mannitol+eBL	2.49
3	BZR1-CFP	30 mM Mannitol+eBL	3.28
3	BZR1-CFP	30 mM Mannitol+eBL	2.45
3	BZR1-CFP	30 mM Mannitol+eBL	2.61
3	BZR1-CFP	30 mM Mannitol+eBL	2.91
3	BZR1-CFP	30 mM Mannitol+eBL	3.18
3	BZR1-CFP	30 mM Mannitol+eBL	3.34
3	BZR1-CFP	30 mM Mannitol+eBL	2.79
3	BZR1-CFP	30 mM Mannitol+eBL	3.89
3	BZR1-CFP	30 mM Mannitol+eBL	2.56
3	BZR1-CFP	30 mM Mannitol+eBL	3.28
3	BZR1-CFP	30 mM Mannitol+eBL	2.7
3	BZR1-CFP	30 mM Mannitol+eBL	3.73
3	BZR1-CFP	30 mM Mannitol+eBL	3.15
3	BZR1-CFP	30 mM Mannitol+eBL	3.91
3	BZR1-CFP	30 mM Mannitol+eBL	3.09
3	BZR1-CFP	30 mM Mannitol+eBL	2.83
3	BZR1-CFP	30 mM Mannitol+eBL	2.4
3	BZR1-CFP	30 mM Mannitol+eBL	2.97
3	BZR1-CFP	30 mM Mannitol+eBL	3.01
3	BZR1-CFP	30 mM Mannitol+eBL	3.31
3	BZR1-CFP	30 mM Mannitol+eBL	2.98
3	BZR1-CFP	30 mM Mannitol+eBL	2.73
3	BZR1-CFP	30 mM Mannitol+eBL	3.43
3	BZR1-CFP	90 mM Mannitol+Mock	1.07
3	BZR1-CFP	90 mM Mannitol+Mock	1.03
3	BZR1-CFP	90 mM Mannitol+Mock	1.04
3	BZR1-CFP	90 mM Mannitol+Mock	1
3	BZR1-CFP	90 mM Mannitol+Mock	1.12
3	BZR1-CFP	90 mM Mannitol+Mock	1.4
3	BZR1-CFP	90 mM Mannitol+Mock	1.15
3	BZR1-CFP	90 mM Mannitol+Mock	1.02
3	BZR1-CFP	90 mM Mannitol+Mock	1.57
3	BZR1-CFP	90 mM Mannitol+Mock	1.38
3	BZR1-CFP	90 mM Mannitol+Mock	1.8
3	BZR1-CFP	90 mM Mannitol+Mock	1.39
3	BZR1-CFP	90 mM Mannitol+Mock	1.43
3	BZR1-CFP	90 mM Mannitol+Mock	1.53
3	BZR1-CFP	90 mM Mannitol+Mock	1.41
3	BZR1-CFP	90 mM Mannitol+Mock	1.66
3	BZR1-CFP	90 mM Mannitol+Mock	1.46
3	BZR1-CFP	90 mM Mannitol+Mock	1.73
3	BZR1-CFP	90 mM Mannitol+Mock	1.68
3	BZR1-CFP	90 mM Mannitol+Mock	1.6
3	BZR1-CFP	90 mM Mannitol+Mock	1.89
3	BZR1-CFP	90 mM Mannitol+Mock	1.78
3	BZR1-CFP	90 mM Mannitol+Mock	1.54
3	BZR1-CFP	90 mM Mannitol+Mock	1.49
3	BZR1-CFP	90 mM Mannitol+Mock	1.93
3	BZR1-CFP	90 mM Mannitol+Mock	1.69
3	BZR1-CFP	90 mM Mannitol+eBL	2.72
3	BZR1-CFP	90 mM Mannitol+eBL	2.37
3	BZR1-CFP	90 mM Mannitol+eBL	2.26
3	BZR1-CFP	90 mM Mannitol+eBL	2.87
3	BZR1-CFP	90 mM Mannitol+eBL	2.36
3	BZR1-CFP	90 mM Mannitol+eBL	2.74
3	BZR1-CFP	90 mM Mannitol+eBL	2.29
3	BZR1-CFP	90 mM Mannitol+eBL	2.68
3	BZR1-CFP	90 mM Mannitol+eBL	2.46
3	BZR1-CFP	90 mM Mannitol+eBL	3.09
3	BZR1-CFP	90 mM Mannitol+eBL	3.19
3	BZR1-CFP	90 mM Mannitol+eBL	2.68
3	BZR1-CFP	90 mM Mannitol+eBL	2.19
3	BZR1-CFP	90 mM Mannitol+eBL	2.67
3	BZR1-CFP	90 mM Mannitol+eBL	2.48
3	BZR1-CFP	90 mM Mannitol+eBL	2.72
3	BZR1-CFP	90 mM Mannitol+eBL	3.18
3	BZR1-CFP	90 mM Mannitol+eBL	2.63
3	BZR1-CFP	90 mM Mannitol+eBL	2.42
3	BZR1-CFP	90 mM Mannitol+eBL	3.04
3	BZR1-CFP	90 mM Mannitol+eBL	2.78
3	BZR1-CFP	90 mM Mannitol+eBL	2.85
3	BZR1-CFP	90 mM Mannitol+eBL	2.72
3	BZR1-CFP	90 mM Mannitol+eBL	2.49
3	BZR1-CFP	90 mM Mannitol+eBL	2.84
3	BZR1-CFP	90 mM Mannitol+eBL	2.44
3	BZR1-CFP	150 mM Mannitol+Mock	1.92
3	BZR1-CFP	150 mM Mannitol+Mock	1.71
3	BZR1-CFP	150 mM Mannitol+Mock	1.68
3	BZR1-CFP	150 mM Mannitol+Mock	1.66
3	BZR1-CFP	150 mM Mannitol+Mock	1.32
3	BZR1-CFP	150 mM Mannitol+Mock	1.35
3	BZR1-CFP	150 mM Mannitol+Mock	1.41
3	BZR1-CFP	150 mM Mannitol+Mock	1.33
3	BZR1-CFP	150 mM Mannitol+Mock	1.49
3	BZR1-CFP	150 mM Mannitol+Mock	1.19
3	BZR1-CFP	150 mM Mannitol+Mock	1.35
3	BZR1-CFP	150 mM Mannitol+Mock	1.33
3	BZR1-CFP	150 mM Mannitol+Mock	1.23
3	BZR1-CFP	150 mM Mannitol+Mock	1.33
3	BZR1-CFP	150 mM Mannitol+Mock	1.71
3	BZR1-CFP	150 mM Mannitol+Mock	1.54
3	BZR1-CFP	150 mM Mannitol+Mock	1.4
3	BZR1-CFP	150 mM Mannitol+Mock	1.55
3	BZR1-CFP	150 mM Mannitol+Mock	1.68
3	BZR1-CFP	150 mM Mannitol+Mock	1.54
3	BZR1-CFP	150 mM Mannitol+Mock	1.57
3	BZR1-CFP	150 mM Mannitol+Mock	1.36
3	BZR1-CFP	150 mM Mannitol+Mock	1.35
3	BZR1-CFP	150 mM Mannitol+Mock	1.65
3	BZR1-CFP	150 mM Mannitol+Mock	1.44
3	BZR1-CFP	150 mM Mannitol+Mock	1.53
3	BZR1-CFP	150 mM Mannitol+eBL	2.54
3	BZR1-CFP	150 mM Mannitol+eBL	2.14
3	BZR1-CFP	150 mM Mannitol+eBL	2.08
3	BZR1-CFP	150 mM Mannitol+eBL	2.36
3	BZR1-CFP	150 mM Mannitol+eBL	2.32
3	BZR1-CFP	150 mM Mannitol+eBL	2.46
3	BZR1-CFP	150 mM Mannitol+eBL	2.42
3	BZR1-CFP	150 mM Mannitol+eBL	2.62
3	BZR1-CFP	150 mM Mannitol+eBL	2.62
3	BZR1-CFP	150 mM Mannitol+eBL	2.53
3	BZR1-CFP	150 mM Mannitol+eBL	2.49
3	BZR1-CFP	150 mM Mannitol+eBL	2.03
3	BZR1-CFP	150 mM Mannitol+eBL	2.86
3	BZR1-CFP	150 mM Mannitol+eBL	2.66
3	BZR1-CFP	150 mM Mannitol+eBL	2.48
3	BZR1-CFP	150 mM Mannitol+eBL	2.58
3	BZR1-CFP	150 mM Mannitol+eBL	2.91
3	BZR1-CFP	150 mM Mannitol+eBL	2.38
3	BZR1-CFP	150 mM Mannitol+eBL	2.39
3	BZR1-CFP	150 mM Mannitol+eBL	2.22
3	BZR1-CFP	150 mM Mannitol+eBL	2.9
3	BZR1-CFP	150 mM Mannitol+eBL	2.41
3	BZR1-CFP	150 mM Mannitol+eBL	2.08
3	BZR1-CFP	150 mM Mannitol+eBL	2.42
3	BZR1-CFP	150 mM Mannitol+eBL	2.56
3	BZR1-CFP	150 mM Mannitol+eBL	2.32

## Sheet: Fig 1C
Repeat	Genotype	Treatment	Hypocotyl length (mM)
1	bzr1-CFP	0+mock	1.12
1	bzr1-CFP	0+mock	1.24
1	bzr1-CFP	0+mock	1.38
1	bzr1-CFP	0+mock	1.02
1	bzr1-CFP	0+mock	1.22
1	bzr1-CFP	0+mock	1.25
1	bzr1-CFP	0+mock	1.06
1	bzr1-CFP	0+mock	1.18
1	bzr1-CFP	0+mock	1.62
1	bzr1-CFP	0+mock	1.23
1	bzr1-CFP	0+mock	1.24
1	bzr1-CFP	0+mock	1.43
1	bzr1-CFP	0+mock	1.65
1	bzr1-CFP	0+mock	1.55
1	bzr1-CFP	0+mock	1.33
1	bzr1-CFP	0+mock	1.15
1	bzr1-CFP	0+mock	1.04
1	bzr1-CFP	0+mock	1.39
1	bzr1-CFP	0+mock	1.4
1	bzr1-CFP	0+mock	1.46
1	bzr1-CFP	0+mock	1.68
1	bzr1-CFP	0+mock	1.32
1	bzr1-CFP	0+mock	1.35
1	bzr1-CFP	0+mock	1.5
1	bzr1-CFP	0+mock	1.88
1	bzr1-CFP	0+mock	1.32
1	bzr1-CFP	0+mock	1.37
1	bzr1-CFP	0+mock	1.53
1	bzr1-CFP	0+mock	1.54
1	bzr1-CFP	0+mock	1.49
1	bzr1-CFP	0+mock	1.3
1	bzr1-CFP	0+mock	1.36
2	bzr1-CFP	0+mock	1.22
2	bzr1-CFP	0+mock	1.61
2	bzr1-CFP	0+mock	1.25
2	bzr1-CFP	0+mock	1.06
2	bzr1-CFP	0+mock	1.11
2	bzr1-CFP	0+mock	1.27
2	bzr1-CFP	0+mock	1.27
2	bzr1-CFP	0+mock	1
2	bzr1-CFP	0+mock	1.57
2	bzr1-CFP	0+mock	1.25
2	bzr1-CFP	0+mock	1.26
2	bzr1-CFP	0+mock	1.16
2	bzr1-CFP	0+mock	1.44
2	bzr1-CFP	0+mock	1.54
2	bzr1-CFP	0+mock	1.26
2	bzr1-CFP	0+mock	1.55
2	bzr1-CFP	0+mock	1.41
2	bzr1-CFP	0+mock	1.31
2	bzr1-CFP	0+mock	1.58
2	bzr1-CFP	0+mock	1.15
2	bzr1-CFP	0+mock	1.55
2	bzr1-CFP	0+mock	1.34
2	bzr1-CFP	0+mock	1.38
2	bzr1-CFP	0+mock	1.32
2	bzr1-CFP	0+mock	1.41
2	bzr1-CFP	0+mock	1.3
2	bzr1-CFP	0+mock	1.53
2	bzr1-CFP	0+mock	1.41
2	bzr1-CFP	0+mock	1.31
2	bzr1-CFP	0+mock	1.38
2	bzr1-CFP	0+mock	1.15
2	bzr1-CFP	0+mock	1.55
3	bzr1-CFP	0+mock	1.45
3	bzr1-CFP	0+mock	1.56
3	bzr1-CFP	0+mock	1.37
3	bzr1-CFP	0+mock	1.45
3	bzr1-CFP	0+mock	1.64
3	bzr1-CFP	0+mock	1.39
3	bzr1-CFP	0+mock	1.4
3	bzr1-CFP	0+mock	1.46
3	bzr1-CFP	0+mock	1.24
3	bzr1-CFP	0+mock	1.38
3	bzr1-CFP	0+mock	1.52
3	bzr1-CFP	0+mock	1.62
3	bzr1-CFP	0+mock	1.25
3	bzr1-CFP	0+mock	1.06
3	bzr1-CFP	0+mock	1.41
3	bzr1-CFP	0+mock	1.31
3	bzr1-CFP	0+mock	1.38
3	bzr1-CFP	0+mock	1.49
3	bzr1-CFP	0+mock	1.58
3	bzr1-CFP	0+mock	1.44
3	bzr1-CFP	0+mock	1.58
3	bzr1-CFP	0+mock	1.23
3	bzr1-CFP	0+mock	1.46
3	bzr1-CFP	0+mock	1.49
3	bzr1-CFP	0+mock	1.43
3	bzr1-CFP	0+mock	1.66
3	bzr1-CFP	0+mock	1.68
3	bzr1-CFP	0+mock	1.32
3	bzr1-CFP	0+mock	1.35
3	bzr1-CFP	0+mock	1.5
3	bzr1-CFP	0+mock	1.57
3	bzr1-CFP	0+mock	1.25
1	bzr1-CFP	0+eBL	3.84
1	bzr1-CFP	0+eBL	4.03
1	bzr1-CFP	0+eBL	3.72
1	bzr1-CFP	0+eBL	4.23
1	bzr1-CFP	0+eBL	4.26
1	bzr1-CFP	0+eBL	4.58
1	bzr1-CFP	0+eBL	3.66
1	bzr1-CFP	0+eBL	4.47
1	bzr1-CFP	0+eBL	3.67
1	bzr1-CFP	0+eBL	4.23
1	bzr1-CFP	0+eBL	4.52
1	bzr1-CFP	0+eBL	4.19
1	bzr1-CFP	0+eBL	3.4
1	bzr1-CFP	0+eBL	4.2
1	bzr1-CFP	0+eBL	4.35
1	bzr1-CFP	0+eBL	3.62
1	bzr1-CFP	0+eBL	4.41
1	bzr1-CFP	0+eBL	4.2
1	bzr1-CFP	0+eBL	4.47
1	bzr1-CFP	0+eBL	4.26
1	bzr1-CFP	0+eBL	4.3
1	bzr1-CFP	0+eBL	3.9
1	bzr1-CFP	0+eBL	4.43
1	bzr1-CFP	0+eBL	4.26
1	bzr1-CFP	0+eBL	3.49
1	bzr1-CFP	0+eBL	4.38
1	bzr1-CFP	0+eBL	4.4
1	bzr1-CFP	0+eBL	4.29
1	bzr1-CFP	0+eBL	4.9
1	bzr1-CFP	0+eBL	4.82
1	bzr1-CFP	0+eBL	4.09
1	bzr1-CFP	0+eBL	3.88
2	bzr1-CFP	0+eBL	3.72
2	bzr1-CFP	0+eBL	5.22
2	bzr1-CFP	0+eBL	4.74
2	bzr1-CFP	0+eBL	4.74
2	bzr1-CFP	0+eBL	4.74
2	bzr1-CFP	0+eBL	4.02
2	bzr1-CFP	0+eBL	4.61
2	bzr1-CFP	0+eBL	4.16
2	bzr1-CFP	0+eBL	4.36
2	bzr1-CFP	0+eBL	4.23
2	bzr1-CFP	0+eBL	4.31
2	bzr1-CFP	0+eBL	4.61
2	bzr1-CFP	0+eBL	4.09
2	bzr1-CFP	0+eBL	4.01
2	bzr1-CFP	0+eBL	4.54
2	bzr1-CFP	0+eBL	3.65
2	bzr1-CFP	0+eBL	4.39
2	bzr1-CFP	0+eBL	4.11
2	bzr1-CFP	0+eBL	4.63
2	bzr1-CFP	0+eBL	4.07
2	bzr1-CFP	0+eBL	4.59
2	bzr1-CFP	0+eBL	4.48
2	bzr1-CFP	0+eBL	4.28
2	bzr1-CFP	0+eBL	4.01
2	bzr1-CFP	0+eBL	4.56
2	bzr1-CFP	0+eBL	4.23
2	bzr1-CFP	0+eBL	4.43
2	bzr1-CFP	0+eBL	4.33
2	bzr1-CFP	0+eBL	4.01
2	bzr1-CFP	0+eBL	3.86
2	bzr1-CFP	0+eBL	3.81
2	bzr1-CFP	0+eBL	3.87
3	bzr1-CFP	0+eBL	4.74
3	bzr1-CFP	0+eBL	4.96
3	bzr1-CFP	0+eBL	4.78
3	bzr1-CFP	0+eBL	4.62
3	bzr1-CFP	0+eBL	4.49
3	bzr1-CFP	0+eBL	4.31
3	bzr1-CFP	0+eBL	4.33
3	bzr1-CFP	0+eBL	4.84
3	bzr1-CFP	0+eBL	4.03
3	bzr1-CFP	0+eBL	4.72
3	bzr1-CFP	0+eBL	4.23
3	bzr1-CFP	0+eBL	4.26
3	bzr1-CFP	0+eBL	4.58
3	bzr1-CFP	0+eBL	4.66
3	bzr1-CFP	0+eBL	4.16
3	bzr1-CFP	0+eBL	4.36
3	bzr1-CFP	0+eBL	4.23
3	bzr1-CFP	0+eBL	4.31
3	bzr1-CFP	0+eBL	4.61
3	bzr1-CFP	0+eBL	4.09
3	bzr1-CFP	0+eBL	4.51
3	bzr1-CFP	0+eBL	4.64
3	bzr1-CFP	0+eBL	4.64
3	bzr1-CFP	0+eBL	4.79
3	bzr1-CFP	0+eBL	4.74
3	bzr1-CFP	0+eBL	4.52
3	bzr1-CFP	0+eBL	4.66
3	bzr1-CFP	0+eBL	4.19
3	bzr1-CFP	0+eBL	4.36
3	bzr1-CFP	0+eBL	4.23
3	bzr1-CFP	0+eBL	4.87
3	bzr1-CFP	0+eBL	4.56
1	bzr1-CFP	30 mM Sucrose+Mock	1.75
1	bzr1-CFP	30 mM Sucrose+Mock	1.75
1	bzr1-CFP	30 mM Sucrose+Mock	1.62
1	bzr1-CFP	30 mM Sucrose+Mock	1.95
1	bzr1-CFP	30 mM Sucrose+Mock	1.73
1	bzr1-CFP	30 mM Sucrose+Mock	1.71
1	bzr1-CFP	30 mM Sucrose+Mock	1.61
1	bzr1-CFP	30 mM Sucrose+Mock	1.66
1	bzr1-CFP	30 mM Sucrose+Mock	1.94
1	bzr1-CFP	30 mM Sucrose+Mock	1.7
1	bzr1-CFP	30 mM Sucrose+Mock	1.86
1	bzr1-CFP	30 mM Sucrose+Mock	1.98
1	bzr1-CFP	30 mM Sucrose+Mock	1.97
1	bzr1-CFP	30 mM Sucrose+Mock	1.88
1	bzr1-CFP	30 mM Sucrose+Mock	1.68
1	bzr1-CFP	30 mM Sucrose+Mock	1.6
1	bzr1-CFP	30 mM Sucrose+Mock	1.82
1	bzr1-CFP	30 mM Sucrose+Mock	2.12
1	bzr1-CFP	30 mM Sucrose+Mock	1.84
1	bzr1-CFP	30 mM Sucrose+Mock	2.32
1	bzr1-CFP	30 mM Sucrose+Mock	1.92
1	bzr1-CFP	30 mM Sucrose+Mock	1.83
1	bzr1-CFP	30 mM Sucrose+Mock	2.03
1	bzr1-CFP	30 mM Sucrose+Mock	2.37
1	bzr1-CFP	30 mM Sucrose+Mock	2.26
1	bzr1-CFP	30 mM Sucrose+Mock	1.54
1	bzr1-CFP	30 mM Sucrose+Mock	1.88
1	bzr1-CFP	30 mM Sucrose+Mock	1.89
1	bzr1-CFP	30 mM Sucrose+Mock	1.69
1	bzr1-CFP	30 mM Sucrose+Mock	1.97
1	bzr1-CFP	30 mM Sucrose+Mock	1.87
1	bzr1-CFP	30 mM Sucrose+Mock	2.01
2	bzr1-CFP	30 mM Sucrose+Mock	1.22
2	bzr1-CFP	30 mM Sucrose+Mock	1.48
2	bzr1-CFP	30 mM Sucrose+Mock	1.79
2	bzr1-CFP	30 mM Sucrose+Mock	1.51
2	bzr1-CFP	30 mM Sucrose+Mock	1.64
2	bzr1-CFP	30 mM Sucrose+Mock	1.54
2	bzr1-CFP	30 mM Sucrose+Mock	1.88
2	bzr1-CFP	30 mM Sucrose+Mock	1.8
2	bzr1-CFP	30 mM Sucrose+Mock	1.59
2	bzr1-CFP	30 mM Sucrose+Mock	1.69
2	bzr1-CFP	30 mM Sucrose+Mock	1.7
2	bzr1-CFP	30 mM Sucrose+Mock	1.85
2	bzr1-CFP	30 mM Sucrose+Mock	1.53
2	bzr1-CFP	30 mM Sucrose+Mock	1.79
2	bzr1-CFP	30 mM Sucrose+Mock	1.45
2	bzr1-CFP	30 mM Sucrose+Mock	1.49
2	bzr1-CFP	30 mM Sucrose+Mock	1.79
2	bzr1-CFP	30 mM Sucrose+Mock	2.04
2	bzr1-CFP	30 mM Sucrose+Mock	1.51
2	bzr1-CFP	30 mM Sucrose+Mock	1.86
2	bzr1-CFP	30 mM Sucrose+Mock	1.65
2	bzr1-CFP	30 mM Sucrose+Mock	1.69
2	bzr1-CFP	30 mM Sucrose+Mock	1.72
2	bzr1-CFP	30 mM Sucrose+Mock	1.51
2	bzr1-CFP	30 mM Sucrose+Mock	1.83
2	bzr1-CFP	30 mM Sucrose+Mock	1.64
2	bzr1-CFP	30 mM Sucrose+Mock	2.17
2	bzr1-CFP	30 mM Sucrose+Mock	1.67
2	bzr1-CFP	30 mM Sucrose+Mock	1.87
2	bzr1-CFP	30 mM Sucrose+Mock	1.97
2	bzr1-CFP	30 mM Sucrose+Mock	1.87
2	bzr1-CFP	30 mM Sucrose+Mock	1.9
3	bzr1-CFP	30 mM Sucrose+Mock	1.71
3	bzr1-CFP	30 mM Sucrose+Mock	2.15
3	bzr1-CFP	30 mM Sucrose+Mock	1.97
3	bzr1-CFP	30 mM Sucrose+Mock	2.05
3	bzr1-CFP	30 mM Sucrose+Mock	2.21
3	bzr1-CFP	30 mM Sucrose+Mock	1.99
3	bzr1-CFP	30 mM Sucrose+Mock	2
3	bzr1-CFP	30 mM Sucrose+Mock	2.06
3	bzr1-CFP	30 mM Sucrose+Mock	1.84
3	bzr1-CFP	30 mM Sucrose+Mock	1.98
3	bzr1-CFP	30 mM Sucrose+Mock	2.12
3	bzr1-CFP	30 mM Sucrose+Mock	2.22
3	bzr1-CFP	30 mM Sucrose+Mock	1.86
3	bzr1-CFP	30 mM Sucrose+Mock	1.67
3	bzr1-CFP	30 mM Sucrose+Mock	2.01
3	bzr1-CFP	30 mM Sucrose+Mock	1.91
3	bzr1-CFP	30 mM Sucrose+Mock	1.98
3	bzr1-CFP	30 mM Sucrose+Mock	2.09
3	bzr1-CFP	30 mM Sucrose+Mock	2.18
3	bzr1-CFP	30 mM Sucrose+Mock	2.04
3	bzr1-CFP	30 mM Sucrose+Mock	2.18
3	bzr1-CFP	30 mM Sucrose+Mock	1.83
3	bzr1-CFP	30 mM Sucrose+Mock	2.06
3	bzr1-CFP	30 mM Sucrose+Mock	2.09
3	bzr1-CFP	30 mM Sucrose+Mock	2.03
3	bzr1-CFP	30 mM Sucrose+Mock	2.26
3	bzr1-CFP	30 mM Sucrose+Mock	2.28
3	bzr1-CFP	30 mM Sucrose+Mock	1.92
3	bzr1-CFP	30 mM Sucrose+Mock	1.95
3	bzr1-CFP	30 mM Sucrose+Mock	2.1
3	bzr1-CFP	30 mM Sucrose+Mock	2.17
3	bzr1-CFP	30 mM Sucrose+Mock	1.85
1	bzr1-CFP	30 mM Sucrose+eBL	3.71
1	bzr1-CFP	30 mM Sucrose+eBL	5.64
1	bzr1-CFP	30 mM Sucrose+eBL	3.6
1	bzr1-CFP	30 mM Sucrose+eBL	4.02
1	bzr1-CFP	30 mM Sucrose+eBL	3.9
1	bzr1-CFP	30 mM Sucrose+eBL	4.37
1	bzr1-CFP	30 mM Sucrose+eBL	3.99
1	bzr1-CFP	30 mM Sucrose+eBL	3.35
1	bzr1-CFP	30 mM Sucrose+eBL	3.4
1	bzr1-CFP	30 mM Sucrose+eBL	4.46
1	bzr1-CFP	30 mM Sucrose+eBL	4.07
1	bzr1-CFP	30 mM Sucrose+eBL	3.8
1	bzr1-CFP	30 mM Sucrose+eBL	3.48
1	bzr1-CFP	30 mM Sucrose+eBL	4.18
1	bzr1-CFP	30 mM Sucrose+eBL	3.82
1	bzr1-CFP	30 mM Sucrose+eBL	4.01
1	bzr1-CFP	30 mM Sucrose+eBL	3.61
1	bzr1-CFP	30 mM Sucrose+eBL	3.37
1	bzr1-CFP	30 mM Sucrose+eBL	3.53
1	bzr1-CFP	30 mM Sucrose+eBL	3.53
1	bzr1-CFP	30 mM Sucrose+eBL	4.05
1	bzr1-CFP	30 mM Sucrose+eBL	3.99
1	bzr1-CFP	30 mM Sucrose+eBL	4.09
1	bzr1-CFP	30 mM Sucrose+eBL	4.29
1	bzr1-CFP	30 mM Sucrose+eBL	4.13
1	bzr1-CFP	30 mM Sucrose+eBL	4.19
1	bzr1-CFP	30 mM Sucrose+eBL	4.48
1	bzr1-CFP	30 mM Sucrose+eBL	4.12
1	bzr1-CFP	30 mM Sucrose+eBL	3.98
1	bzr1-CFP	30 mM Sucrose+eBL	3.93
1	bzr1-CFP	30 mM Sucrose+eBL	4.03
1	bzr1-CFP	30 mM Sucrose+eBL	4.09
2	bzr1-CFP	30 mM Sucrose+eBL	3.96
2	bzr1-CFP	30 mM Sucrose+eBL	3.57
2	bzr1-CFP	30 mM Sucrose+eBL	4.23
2	bzr1-CFP	30 mM Sucrose+eBL	4.06
2	bzr1-CFP	30 mM Sucrose+eBL	4.4
2	bzr1-CFP	30 mM Sucrose+eBL	3.65
2	bzr1-CFP	30 mM Sucrose+eBL	3.61
2	bzr1-CFP	30 mM Sucrose+eBL	3.69
2	bzr1-CFP	30 mM Sucrose+eBL	3.99
2	bzr1-CFP	30 mM Sucrose+eBL	3.75
2	bzr1-CFP	30 mM Sucrose+eBL	4.05
2	bzr1-CFP	30 mM Sucrose+eBL	4.15
2	bzr1-CFP	30 mM Sucrose+eBL	4.85
2	bzr1-CFP	30 mM Sucrose+eBL	3.88
2	bzr1-CFP	30 mM Sucrose+eBL	3.75
2	bzr1-CFP	30 mM Sucrose+eBL	4.01
2	bzr1-CFP	30 mM Sucrose+eBL	3.54
2	bzr1-CFP	30 mM Sucrose+eBL	4.64
2	bzr1-CFP	30 mM Sucrose+eBL	4.09
2	bzr1-CFP	30 mM Sucrose+eBL	3.85
2	bzr1-CFP	30 mM Sucrose+eBL	3.89
2	bzr1-CFP	30 mM Sucrose+eBL	4.58
2	bzr1-CFP	30 mM Sucrose+eBL	4.02
2	bzr1-CFP	30 mM Sucrose+eBL	3.91
2	bzr1-CFP	30 mM Sucrose+eBL	3.74
2	bzr1-CFP	30 mM Sucrose+eBL	3.85
2	bzr1-CFP	30 mM Sucrose+eBL	3.61
2	bzr1-CFP	30 mM Sucrose+eBL	3.86
2	bzr1-CFP	30 mM Sucrose+eBL	3.97
2	bzr1-CFP	30 mM Sucrose+eBL	3.85
2	bzr1-CFP	30 mM Sucrose+eBL	4.26
2	bzr1-CFP	30 mM Sucrose+eBL	3.79
3	bzr1-CFP	30 mM Sucrose+eBL	3.96
3	bzr1-CFP	30 mM Sucrose+eBL	4.13
3	bzr1-CFP	30 mM Sucrose+eBL	4.25
3	bzr1-CFP	30 mM Sucrose+eBL	3.78
3	bzr1-CFP	30 mM Sucrose+eBL	4.11
3	bzr1-CFP	30 mM Sucrose+eBL	4.27
3	bzr1-CFP	30 mM Sucrose+eBL	4.06
3	bzr1-CFP	30 mM Sucrose+eBL	3.66
3	bzr1-CFP	30 mM Sucrose+eBL	4.11
3	bzr1-CFP	30 mM Sucrose+eBL	4.13
3	bzr1-CFP	30 mM Sucrose+eBL	3.76
3	bzr1-CFP	30 mM Sucrose+eBL	4.02
3	bzr1-CFP	30 mM Sucrose+eBL	3.69
3	bzr1-CFP	30 mM Sucrose+eBL	4.34
3	bzr1-CFP	30 mM Sucrose+eBL	3.6
3	bzr1-CFP	30 mM Sucrose+eBL	3.89
3	bzr1-CFP	30 mM Sucrose+eBL	3.79
3	bzr1-CFP	30 mM Sucrose+eBL	4.17
3	bzr1-CFP	30 mM Sucrose+eBL	3.89
3	bzr1-CFP	30 mM Sucrose+eBL	3.35
3	bzr1-CFP	30 mM Sucrose+eBL	3.49
3	bzr1-CFP	30 mM Sucrose+eBL	4.06
3	bzr1-CFP	30 mM Sucrose+eBL	3.87
3	bzr1-CFP	30 mM Sucrose+eBL	3.72
3	bzr1-CFP	30 mM Sucrose+eBL	3.48
3	bzr1-CFP	30 mM Sucrose+eBL	3.69
3	bzr1-CFP	30 mM Sucrose+eBL	3.99
3	bzr1-CFP	30 mM Sucrose+eBL	3.75
3	bzr1-CFP	30 mM Sucrose+eBL	4.05
3	bzr1-CFP	30 mM Sucrose+eBL	4.15
3	bzr1-CFP	30 mM Sucrose+eBL	4.05
3	bzr1-CFP	30 mM Sucrose+eBL	3.88
1	bzr1-CFP	90 mM Sucrose+Mock	1.71
1	bzr1-CFP	90 mM Sucrose+Mock	1.54
1	bzr1-CFP	90 mM Sucrose+Mock	1.83
1	bzr1-CFP	90 mM Sucrose+Mock	1.44
1	bzr1-CFP	90 mM Sucrose+Mock	1.72
1	bzr1-CFP	90 mM Sucrose+Mock	1.61
1	bzr1-CFP	90 mM Sucrose+Mock	1.64
1	bzr1-CFP	90 mM Sucrose+Mock	1.68
1	bzr1-CFP	90 mM Sucrose+Mock	1.66
1	bzr1-CFP	90 mM Sucrose+Mock	1.54
1	bzr1-CFP	90 mM Sucrose+Mock	1.53
1	bzr1-CFP	90 mM Sucrose+Mock	1.7
1	bzr1-CFP	90 mM Sucrose+Mock	1.83
1	bzr1-CFP	90 mM Sucrose+Mock	1.53
1	bzr1-CFP	90 mM Sucrose+Mock	1.52
1	bzr1-CFP	90 mM Sucrose+Mock	1.54
1	bzr1-CFP	90 mM Sucrose+Mock	1.56
1	bzr1-CFP	90 mM Sucrose+Mock	1.47
1	bzr1-CFP	90 mM Sucrose+Mock	1.86
1	bzr1-CFP	90 mM Sucrose+Mock	1.76
1	bzr1-CFP	90 mM Sucrose+Mock	1.72
1	bzr1-CFP	90 mM Sucrose+Mock	1.35
1	bzr1-CFP	90 mM Sucrose+Mock	1.56
1	bzr1-CFP	90 mM Sucrose+Mock	1.45
1	bzr1-CFP	90 mM Sucrose+Mock	1.56
1	bzr1-CFP	90 mM Sucrose+Mock	1.9
1	bzr1-CFP	90 mM Sucrose+Mock	1.7
1	bzr1-CFP	90 mM Sucrose+Mock	1.75
1	bzr1-CFP	90 mM Sucrose+Mock	2.1
1	bzr1-CFP	90 mM Sucrose+Mock	2.2
1	bzr1-CFP	90 mM Sucrose+Mock	1.71
1	bzr1-CFP	90 mM Sucrose+Mock	1.86
2	bzr1-CFP	90 mM Sucrose+Mock	1.39
2	bzr1-CFP	90 mM Sucrose+Mock	1.26
2	bzr1-CFP	90 mM Sucrose+Mock	1.31
2	bzr1-CFP	90 mM Sucrose+Mock	1.62
2	bzr1-CFP	90 mM Sucrose+Mock	1.27
2	bzr1-CFP	90 mM Sucrose+Mock	1.36
2	bzr1-CFP	90 mM Sucrose+Mock	1.35
2	bzr1-CFP	90 mM Sucrose+Mock	1.23
2	bzr1-CFP	90 mM Sucrose+Mock	1.28
2	bzr1-CFP	90 mM Sucrose+Mock	1.27
2	bzr1-CFP	90 mM Sucrose+Mock	1.24
2	bzr1-CFP	90 mM Sucrose+Mock	1.42
2	bzr1-CFP	90 mM Sucrose+Mock	1.49
2	bzr1-CFP	90 mM Sucrose+Mock	1.46
2	bzr1-CFP	90 mM Sucrose+Mock	1.38
2	bzr1-CFP	90 mM Sucrose+Mock	1.43
2	bzr1-CFP	90 mM Sucrose+Mock	1.26
2	bzr1-CFP	90 mM Sucrose+Mock	1.64
2	bzr1-CFP	90 mM Sucrose+Mock	1.33
2	bzr1-CFP	90 mM Sucrose+Mock	1.28
2	bzr1-CFP	90 mM Sucrose+Mock	1.24
2	bzr1-CFP	90 mM Sucrose+Mock	1.44
2	bzr1-CFP	90 mM Sucrose+Mock	1.44
2	bzr1-CFP	90 mM Sucrose+Mock	1.29
2	bzr1-CFP	90 mM Sucrose+Mock	1.32
2	bzr1-CFP	90 mM Sucrose+Mock	1.74
2	bzr1-CFP	90 mM Sucrose+Mock	1.42
2	bzr1-CFP	90 mM Sucrose+Mock	1.48
2	bzr1-CFP	90 mM Sucrose+Mock	1.79
2	bzr1-CFP	90 mM Sucrose+Mock	1.41
2	bzr1-CFP	90 mM Sucrose+Mock	1.49
2	bzr1-CFP	90 mM Sucrose+Mock	1.81
3	bzr1-CFP	90 mM Sucrose+Mock	1.62
3	bzr1-CFP	90 mM Sucrose+Mock	1.74
3	bzr1-CFP	90 mM Sucrose+Mock	1.78
3	bzr1-CFP	90 mM Sucrose+Mock	1.52
3	bzr1-CFP	90 mM Sucrose+Mock	1.72
3	bzr1-CFP	90 mM Sucrose+Mock	1.75
3	bzr1-CFP	90 mM Sucrose+Mock	1.56
3	bzr1-CFP	90 mM Sucrose+Mock	1.68
3	bzr1-CFP	90 mM Sucrose+Mock	1.92
3	bzr1-CFP	90 mM Sucrose+Mock	1.73
3	bzr1-CFP	90 mM Sucrose+Mock	1.74
3	bzr1-CFP	90 mM Sucrose+Mock	1.93
3	bzr1-CFP	90 mM Sucrose+Mock	2.05
3	bzr1-CFP	90 mM Sucrose+Mock	2.05
3	bzr1-CFP	90 mM Sucrose+Mock	1.83
3	bzr1-CFP	90 mM Sucrose+Mock	1.65
3	bzr1-CFP	90 mM Sucrose+Mock	1.54
3	bzr1-CFP	90 mM Sucrose+Mock	1.89
3	bzr1-CFP	90 mM Sucrose+Mock	1.9
3	bzr1-CFP	90 mM Sucrose+Mock	1.96
3	bzr1-CFP	90 mM Sucrose+Mock	2.18
3	bzr1-CFP	90 mM Sucrose+Mock	1.82
3	bzr1-CFP	90 mM Sucrose+Mock	1.85
3	bzr1-CFP	90 mM Sucrose+Mock	2
3	bzr1-CFP	90 mM Sucrose+Mock	1.88
3	bzr1-CFP	90 mM Sucrose+Mock	1.72
3	bzr1-CFP	90 mM Sucrose+Mock	1.77
3	bzr1-CFP	90 mM Sucrose+Mock	1.93
3	bzr1-CFP	90 mM Sucrose+Mock	1.94
3	bzr1-CFP	90 mM Sucrose+Mock	1.89
3	bzr1-CFP	90 mM Sucrose+Mock	1.8
3	bzr1-CFP	90 mM Sucrose+Mock	1.86
1	bzr1-CFP	90 mM Sucrose+eBL	3.65
1	bzr1-CFP	90 mM Sucrose+eBL	3.93
1	bzr1-CFP	90 mM Sucrose+eBL	3.64
1	bzr1-CFP	90 mM Sucrose+eBL	3.08
1	bzr1-CFP	90 mM Sucrose+eBL	3.65
1	bzr1-CFP	90 mM Sucrose+eBL	3.64
1	bzr1-CFP	90 mM Sucrose+eBL	3.21
1	bzr1-CFP	90 mM Sucrose+eBL	3.16
1	bzr1-CFP	90 mM Sucrose+eBL	3.72
1	bzr1-CFP	90 mM Sucrose+eBL	3.52
1	bzr1-CFP	90 mM Sucrose+eBL	3.21
1	bzr1-CFP	90 mM Sucrose+eBL	3.6
1	bzr1-CFP	90 mM Sucrose+eBL	3.94
1	bzr1-CFP	90 mM Sucrose+eBL	3.87
1	bzr1-CFP	90 mM Sucrose+eBL	3.94
1	bzr1-CFP	90 mM Sucrose+eBL	3.83
1	bzr1-CFP	90 mM Sucrose+eBL	3.23
1	bzr1-CFP	90 mM Sucrose+eBL	3.34
1	bzr1-CFP	90 mM Sucrose+eBL	3.38
1	bzr1-CFP	90 mM Sucrose+eBL	3.5
1	bzr1-CFP	90 mM Sucrose+eBL	3.21
1	bzr1-CFP	90 mM Sucrose+eBL	2.52
1	bzr1-CFP	90 mM Sucrose+eBL	3.49
1	bzr1-CFP	90 mM Sucrose+eBL	3.51
1	bzr1-CFP	90 mM Sucrose+eBL	3.21
1	bzr1-CFP	90 mM Sucrose+eBL	3.9
1	bzr1-CFP	90 mM Sucrose+eBL	3.45
1	bzr1-CFP	90 mM Sucrose+eBL	3.47
1	bzr1-CFP	90 mM Sucrose+eBL	3.66
1	bzr1-CFP	90 mM Sucrose+eBL	3.57
1	bzr1-CFP	90 mM Sucrose+eBL	3.84
1	bzr1-CFP	90 mM Sucrose+eBL	3.73
2	bzr1-CFP	90 mM Sucrose+eBL	4.46
2	bzr1-CFP	90 mM Sucrose+eBL	4.12
2	bzr1-CFP	90 mM Sucrose+eBL	3.79
2	bzr1-CFP	90 mM Sucrose+eBL	3.6
2	bzr1-CFP	90 mM Sucrose+eBL	3.92
2	bzr1-CFP	90 mM Sucrose+eBL	3.65
2	bzr1-CFP	90 mM Sucrose+eBL	3.9
2	bzr1-CFP	90 mM Sucrose+eBL	3.83
2	bzr1-CFP	90 mM Sucrose+eBL	3.41
2	bzr1-CFP	90 mM Sucrose+eBL	3.82
2	bzr1-CFP	90 mM Sucrose+eBL	3.73
2	bzr1-CFP	90 mM Sucrose+eBL	3.81
2	bzr1-CFP	90 mM Sucrose+eBL	3.72
2	bzr1-CFP	90 mM Sucrose+eBL	3.81
2	bzr1-CFP	90 mM Sucrose+eBL	3.79
2	bzr1-CFP	90 mM Sucrose+eBL	3.55
2	bzr1-CFP	90 mM Sucrose+eBL	3.55
2	bzr1-CFP	90 mM Sucrose+eBL	3.31
2	bzr1-CFP	90 mM Sucrose+eBL	4.01
2	bzr1-CFP	90 mM Sucrose+eBL	3.84
2	bzr1-CFP	90 mM Sucrose+eBL	3.34
2	bzr1-CFP	90 mM Sucrose+eBL	4.14
2	bzr1-CFP	90 mM Sucrose+eBL	4.04
2	bzr1-CFP	90 mM Sucrose+eBL	3.96
2	bzr1-CFP	90 mM Sucrose+eBL	3.83
2	bzr1-CFP	90 mM Sucrose+eBL	3.55
2	bzr1-CFP	90 mM Sucrose+eBL	3.68
2	bzr1-CFP	90 mM Sucrose+eBL	3.75
2	bzr1-CFP	90 mM Sucrose+eBL	4.32
2	bzr1-CFP	90 mM Sucrose+eBL	3.51
2	bzr1-CFP	90 mM Sucrose+eBL	3.95
2	bzr1-CFP	90 mM Sucrose+eBL	3.69
3	bzr1-CFP	90 mM Sucrose+eBL	3.61
3	bzr1-CFP	90 mM Sucrose+eBL	4.05
3	bzr1-CFP	90 mM Sucrose+eBL	3.87
3	bzr1-CFP	90 mM Sucrose+eBL	3.95
3	bzr1-CFP	90 mM Sucrose+eBL	4.11
3	bzr1-CFP	90 mM Sucrose+eBL	3.89
3	bzr1-CFP	90 mM Sucrose+eBL	3.9
3	bzr1-CFP	90 mM Sucrose+eBL	3.96
3	bzr1-CFP	90 mM Sucrose+eBL	3.74
3	bzr1-CFP	90 mM Sucrose+eBL	3.88
3	bzr1-CFP	90 mM Sucrose+eBL	4.02
3	bzr1-CFP	90 mM Sucrose+eBL	4.02
3	bzr1-CFP	90 mM Sucrose+eBL	3.66
3	bzr1-CFP	90 mM Sucrose+eBL	3.57
3	bzr1-CFP	90 mM Sucrose+eBL	3.91
3	bzr1-CFP	90 mM Sucrose+eBL	3.81
3	bzr1-CFP	90 mM Sucrose+eBL	3.88
3	bzr1-CFP	90 mM Sucrose+eBL	3.83
3	bzr1-CFP	90 mM Sucrose+eBL	3.95
3	bzr1-CFP	90 mM Sucrose+eBL	3.94
3	bzr1-CFP	90 mM Sucrose+eBL	4.07
3	bzr1-CFP	90 mM Sucrose+eBL	3.73
3	bzr1-CFP	90 mM Sucrose+eBL	3.95
3	bzr1-CFP	90 mM Sucrose+eBL	3.94
3	bzr1-CFP	90 mM Sucrose+eBL	3.94
3	bzr1-CFP	90 mM Sucrose+eBL	4.16
3	bzr1-CFP	90 mM Sucrose+eBL	4.18
3	bzr1-CFP	90 mM Sucrose+eBL	3.83
3	bzr1-CFP	90 mM Sucrose+eBL	3.85
3	bzr1-CFP	90 mM Sucrose+eBL	3.82
3	bzr1-CFP	90 mM Sucrose+eBL	4.07
3	bzr1-CFP	90 mM Sucrose+eBL	3.75
1	bzr1-CFP	150 mM Sucrose+Mock	1.24
1	bzr1-CFP	150 mM Sucrose+Mock	1.45
1	bzr1-CFP	150 mM Sucrose+Mock	1.6
1	bzr1-CFP	150 mM Sucrose+Mock	1.49
1	bzr1-CFP	150 mM Sucrose+Mock	1.57
1	bzr1-CFP	150 mM Sucrose+Mock	1.37
1	bzr1-CFP	150 mM Sucrose+Mock	1.38
1	bzr1-CFP	150 mM Sucrose+Mock	1.34
1	bzr1-CFP	150 mM Sucrose+Mock	1.51
1	bzr1-CFP	150 mM Sucrose+Mock	1.89
1	bzr1-CFP	150 mM Sucrose+Mock	1.63
1	bzr1-CFP	150 mM Sucrose+Mock	1.16
1	bzr1-CFP	150 mM Sucrose+Mock	1.42
1	bzr1-CFP	150 mM Sucrose+Mock	1.4
1	bzr1-CFP	150 mM Sucrose+Mock	1.41
1	bzr1-CFP	150 mM Sucrose+Mock	1.55
1	bzr1-CFP	150 mM Sucrose+Mock	1.45
1	bzr1-CFP	150 mM Sucrose+Mock	1.18
1	bzr1-CFP	150 mM Sucrose+Mock	1.69
1	bzr1-CFP	150 mM Sucrose+Mock	1.66
1	bzr1-CFP	150 mM Sucrose+Mock	1.57
1	bzr1-CFP	150 mM Sucrose+Mock	1.72
1	bzr1-CFP	150 mM Sucrose+Mock	1.56
1	bzr1-CFP	150 mM Sucrose+Mock	1.36
1	bzr1-CFP	150 mM Sucrose+Mock	1.53
1	bzr1-CFP	150 mM Sucrose+Mock	1.71
1	bzr1-CFP	150 mM Sucrose+Mock	1.92
1	bzr1-CFP	150 mM Sucrose+Mock	1.32
1	bzr1-CFP	150 mM Sucrose+Mock	1.55
1	bzr1-CFP	150 mM Sucrose+Mock	1.74
1	bzr1-CFP	150 mM Sucrose+Mock	1.4
1	bzr1-CFP	150 mM Sucrose+Mock	1.3
2	bzr1-CFP	150 mM Sucrose+Mock	1.76
2	bzr1-CFP	150 mM Sucrose+Mock	1.4
2	bzr1-CFP	150 mM Sucrose+Mock	1.78
2	bzr1-CFP	150 mM Sucrose+Mock	1.65
2	bzr1-CFP	150 mM Sucrose+Mock	1.86
2	bzr1-CFP	150 mM Sucrose+Mock	1.59
2	bzr1-CFP	150 mM Sucrose+Mock	1.56
2	bzr1-CFP	150 mM Sucrose+Mock	1.49
2	bzr1-CFP	150 mM Sucrose+Mock	1.71
2	bzr1-CFP	150 mM Sucrose+Mock	1.72
2	bzr1-CFP	150 mM Sucrose+Mock	1.49
2	bzr1-CFP	150 mM Sucrose+Mock	1.69
2	bzr1-CFP	150 mM Sucrose+Mock	1.72
2	bzr1-CFP	150 mM Sucrose+Mock	1.88
2	bzr1-CFP	150 mM Sucrose+Mock	1.68
2	bzr1-CFP	150 mM Sucrose+Mock	1.63
2	bzr1-CFP	150 mM Sucrose+Mock	1.56
2	bzr1-CFP	150 mM Sucrose+Mock	2
2	bzr1-CFP	150 mM Sucrose+Mock	1.62
2	bzr1-CFP	150 mM Sucrose+Mock	1.55
2	bzr1-CFP	150 mM Sucrose+Mock	1.72
2	bzr1-CFP	150 mM Sucrose+Mock	1.53
2	bzr1-CFP	150 mM Sucrose+Mock	1.36
2	bzr1-CFP	150 mM Sucrose+Mock	1.34
2	bzr1-CFP	150 mM Sucrose+Mock	1.46
2	bzr1-CFP	150 mM Sucrose+Mock	1.55
2	bzr1-CFP	150 mM Sucrose+Mock	1.47
2	bzr1-CFP	150 mM Sucrose+Mock	1.67
2	bzr1-CFP	150 mM Sucrose+Mock	1.65
2	bzr1-CFP	150 mM Sucrose+Mock	1.56
2	bzr1-CFP	150 mM Sucrose+Mock	1.71
2	bzr1-CFP	150 mM Sucrose+Mock	1.68
3	bzr1-CFP	150 mM Sucrose+Mock	1.42
3	bzr1-CFP	150 mM Sucrose+Mock	1.38
3	bzr1-CFP	150 mM Sucrose+Mock	1.69
3	bzr1-CFP	150 mM Sucrose+Mock	1.41
3	bzr1-CFP	150 mM Sucrose+Mock	1.54
3	bzr1-CFP	150 mM Sucrose+Mock	1.44
3	bzr1-CFP	150 mM Sucrose+Mock	1.78
3	bzr1-CFP	150 mM Sucrose+Mock	1.7
3	bzr1-CFP	150 mM Sucrose+Mock	1.49
3	bzr1-CFP	150 mM Sucrose+Mock	1.59
3	bzr1-CFP	150 mM Sucrose+Mock	1.6
3	bzr1-CFP	150 mM Sucrose+Mock	1.75
3	bzr1-CFP	150 mM Sucrose+Mock	1.43
3	bzr1-CFP	150 mM Sucrose+Mock	1.69
3	bzr1-CFP	150 mM Sucrose+Mock	1.35
3	bzr1-CFP	150 mM Sucrose+Mock	1.69
3	bzr1-CFP	150 mM Sucrose+Mock	1.68
3	bzr1-CFP	150 mM Sucrose+Mock	1.94
3	bzr1-CFP	150 mM Sucrose+Mock	1.43
3	bzr1-CFP	150 mM Sucrose+Mock	1.75
3	bzr1-CFP	150 mM Sucrose+Mock	1.56
3	bzr1-CFP	150 mM Sucrose+Mock	1.58
3	bzr1-CFP	150 mM Sucrose+Mock	1.62
3	bzr1-CFP	150 mM Sucrose+Mock	1.41
3	bzr1-CFP	150 mM Sucrose+Mock	1.72
3	bzr1-CFP	150 mM Sucrose+Mock	1.54
3	bzr1-CFP	150 mM Sucrose+Mock	2.01
3	bzr1-CFP	150 mM Sucrose+Mock	1.57
3	bzr1-CFP	150 mM Sucrose+Mock	1.77
3	bzr1-CFP	150 mM Sucrose+Mock	1.86
3	bzr1-CFP	150 mM Sucrose+Mock	1.76
3	bzr1-CFP	150 mM Sucrose+Mock	1.77
1	bzr1-CFP	150 mM Sucrose+Mock	3.27
1	bzr1-CFP	150 mM Sucrose+Mock	2.35
1	bzr1-CFP	150 mM Sucrose+Mock	2.82
1	bzr1-CFP	150 mM Sucrose+Mock	2.8
1	bzr1-CFP	150 mM Sucrose+Mock	2.93
1	bzr1-CFP	150 mM Sucrose+Mock	2.91
1	bzr1-CFP	150 mM Sucrose+Mock	3.59
1	bzr1-CFP	150 mM Sucrose+Mock	3.71
1	bzr1-CFP	150 mM Sucrose+Mock	3.34
1	bzr1-CFP	150 mM Sucrose+Mock	3.72
1	bzr1-CFP	150 mM Sucrose+Mock	3.63
1	bzr1-CFP	150 mM Sucrose+Mock	3.38
1	bzr1-CFP	150 mM Sucrose+Mock	3.51
1	bzr1-CFP	150 mM Sucrose+Mock	3.65
1	bzr1-CFP	150 mM Sucrose+Mock	3.99
1	bzr1-CFP	150 mM Sucrose+Mock	3.16
1	bzr1-CFP	150 mM Sucrose+Mock	3.39
1	bzr1-CFP	150 mM Sucrose+Mock	3.45
1	bzr1-CFP	150 mM Sucrose+Mock	3.36
1	bzr1-CFP	150 mM Sucrose+Mock	3.63
1	bzr1-CFP	150 mM Sucrose+Mock	3.71
1	bzr1-CFP	150 mM Sucrose+Mock	3.36
1	bzr1-CFP	150 mM Sucrose+Mock	3.75
1	bzr1-CFP	150 mM Sucrose+Mock	3.54
1	bzr1-CFP	150 mM Sucrose+Mock	3.36
1	bzr1-CFP	150 mM Sucrose+Mock	3.49
1	bzr1-CFP	150 mM Sucrose+Mock	3.97
1	bzr1-CFP	150 mM Sucrose+Mock	3.47
1	bzr1-CFP	150 mM Sucrose+Mock	3.42
1	bzr1-CFP	150 mM Sucrose+Mock	3.64
1	bzr1-CFP	150 mM Sucrose+Mock	3.45
1	bzr1-CFP	150 mM Sucrose+Mock	3.42
2	bzr1-CFP	150 mM Sucrose+Mock	3.84
2	bzr1-CFP	150 mM Sucrose+Mock	3.54
2	bzr1-CFP	150 mM Sucrose+Mock	3.49
2	bzr1-CFP	150 mM Sucrose+Mock	3.65
2	bzr1-CFP	150 mM Sucrose+Mock	3.83
2	bzr1-CFP	150 mM Sucrose+Mock	3.86
2	bzr1-CFP	150 mM Sucrose+Mock	3.13
2	bzr1-CFP	150 mM Sucrose+Mock	3.21
2	bzr1-CFP	150 mM Sucrose+Mock	3.15
2	bzr1-CFP	150 mM Sucrose+Mock	2.83
2	bzr1-CFP	150 mM Sucrose+Mock	2.66
2	bzr1-CFP	150 mM Sucrose+Mock	3.45
2	bzr1-CFP	150 mM Sucrose+Mock	3.97
2	bzr1-CFP	150 mM Sucrose+Mock	3.48
2	bzr1-CFP	150 mM Sucrose+Mock	4.01
2	bzr1-CFP	150 mM Sucrose+Mock	3.88
2	bzr1-CFP	150 mM Sucrose+Mock	2.5
2	bzr1-CFP	150 mM Sucrose+Mock	3.76
2	bzr1-CFP	150 mM Sucrose+Mock	2.89
2	bzr1-CFP	150 mM Sucrose+Mock	3.03
2	bzr1-CFP	150 mM Sucrose+Mock	3.54
2	bzr1-CFP	150 mM Sucrose+Mock	3.31
2	bzr1-CFP	150 mM Sucrose+Mock	2.96
2	bzr1-CFP	150 mM Sucrose+Mock	2.84
2	bzr1-CFP	150 mM Sucrose+Mock	2.85
2	bzr1-CFP	150 mM Sucrose+Mock	2.6
2	bzr1-CFP	150 mM Sucrose+Mock	2.34
2	bzr1-CFP	150 mM Sucrose+Mock	3.23
2	bzr1-CFP	150 mM Sucrose+Mock	2.61
2	bzr1-CFP	150 mM Sucrose+Mock	3.42
2	bzr1-CFP	150 mM Sucrose+Mock	3.27
2	bzr1-CFP	150 mM Sucrose+Mock	3.27
3	bzr1-CFP	150 mM Sucrose+Mock	3.42
3	bzr1-CFP	150 mM Sucrose+Mock	3.66
3	bzr1-CFP	150 mM Sucrose+Mock	3.48
3	bzr1-CFP	150 mM Sucrose+Mock	3.56
3	bzr1-CFP	150 mM Sucrose+Mock	3.72
3	bzr1-CFP	150 mM Sucrose+Mock	3.58
3	bzr1-CFP	150 mM Sucrose+Mock	3.52
3	bzr1-CFP	150 mM Sucrose+Mock	3.57
3	bzr1-CFP	150 mM Sucrose+Mock	3.35
3	bzr1-CFP	150 mM Sucrose+Mock	3.49
3	bzr1-CFP	150 mM Sucrose+Mock	3.63
3	bzr1-CFP	150 mM Sucrose+Mock	3.73
3	bzr1-CFP	150 mM Sucrose+Mock	3.37
3	bzr1-CFP	150 mM Sucrose+Mock	3.18
3	bzr1-CFP	150 mM Sucrose+Mock	3.52
3	bzr1-CFP	150 mM Sucrose+Mock	3.42
3	bzr1-CFP	150 mM Sucrose+Mock	3.49
3	bzr1-CFP	150 mM Sucrose+Mock	3.66
3	bzr1-CFP	150 mM Sucrose+Mock	3.69
3	bzr1-CFP	150 mM Sucrose+Mock	3.55
3	bzr1-CFP	150 mM Sucrose+Mock	3.69
3	bzr1-CFP	150 mM Sucrose+Mock	3.38
3	bzr1-CFP	150 mM Sucrose+Mock	3.58
3	bzr1-CFP	150 mM Sucrose+Mock	3.67
3	bzr1-CFP	150 mM Sucrose+Mock	3.61
3	bzr1-CFP	150 mM Sucrose+Mock	3.78
3	bzr1-CFP	150 mM Sucrose+Mock	3.79
3	bzr1-CFP	150 mM Sucrose+Mock	3.57
3	bzr1-CFP	150 mM Sucrose+Mock	3.69
3	bzr1-CFP	150 mM Sucrose+Mock	3.72
3	bzr1-CFP	150 mM Sucrose+Mock	3.69
3	bzr1-CFP	150 mM Sucrose+Mock	3.37

## Sheet: Fig 2A
Signal of westen blot samples
samples	total signal	background
lane 1	9395.65	1989.31
lane 2	10580.8	1905.18
lane 3	14971	1785.08
lane 4	17056.6	1754.16
lane 5	21310.2	2069.97
lane 6	15468.6	1920.67
lane 7	9992.87	1752.26
lane 8	13494.1	1783.27
lane 9	11396.2	1705.13
lane 10	12543.3	1671.65

## Sheet: Fig 2B
Signal of westen blot samples
samples	total signal	background
lane 1	24154.5	11366
lane 2	26040.9	11864.6
lane 3	31510.1	12435.1
lane 4	31214.3	12443.2
lane 5	33051.3	11466.4
lane 6	33924.3	12339.3
lane 7	29775.1	12491.4
lane 8	29926.1	11629.9
lane 9	32445.4	11916.2
lane 10	30457.3	11410.8

## Sheet: Fig 2C
			Signal
Repeat	Sucrose in media	BL concentration (nM)	P-BZR1	BZR1	background
1	30 mM	0	30405.2	9241.1	1807.8
1	30 mM	1	24471.1	21902.8	1807.8
1	30 mM	10	20605.9	23853.3	1807.8
1	30 mM	100	9160.4	20498.7	1807.8
1	30 mM	1000	3832.11	15546.3	1807.8
2	30 mM	0	7719.96	1558.02	1385.37
2	30 mM	1	7384.23	11184.6	1385.37
2	30 mM	10	6045.01	13719.3	1385.37
2	30 mM	100	3910.67	12184.7	1385.37
2	30 mM	1000	2797.13	14733.4	1385.37
3	30 mM	0	23049	4497.35	537.374
3	30 mM	1	22187.5	17468	537.374
3	30 mM	10	11711.1	26178.1	537.374
3	30 mM	100	3709.64	26750	537.374
3	30 mM	1000	5879.8	50990.4	537.374
1	90 mM	0	26449.3	11052.7	1852.37
1	90 mM	1	11753.9	9053.75	1852.37
1	90 mM	10	14189.2	15976.8	1852.37
1	90 mM	100	13547.6	19328.2	1852.37
1	90 mM	1000	11318	20913.4	1852.37
2	90 mM	0	10222.4	4488.29	3754.3
2	90 mM	1	8152.55	11190.6	3754.3
2	90 mM	10	13868.4	22831.6	3754.3
2	90 mM	100	16943.4	32710.3	3754.3
2	90 mM	1000	11162.4	34108.6	3754.3
3	90 mM	0	34320.7	12551.9	537.374
3	90 mM	1	40988	16935.3	537.374
3	90 mM	10	33558.8	23593.7	537.374
3	90 mM	100	21998.8	26006.1	537.374
3	90 mM	1000	21888.6	51733.3	537.374

## Sheet: Fig 2D
			Signal
Repeat	Sucrose in media	BL treatment (min)	P-BZR1	BZR1	background
1	30 mM	0	14193	6908.69	1.723
1	30 mM	5	9350.88	17147.3	1.723
1	30 mM	15	7733.66	20203.5	1.723
1	30 mM	30	4161.89	25902.4	1.723
1	30 mM	60	3528.72	34729.2	1.723
2	30 mM	0	7800.73	4108.51	863.954
2	30 mM	5	6888.79	7830.08	863.954
2	30 mM	15	4149.21	19137.7	863.954
2	30 mM	30	4278.26	37503.6	863.954
2	30 mM	60	3671.93	58754.6	863.954
3	30 mM	0	15149.2	4156.06	1633.66
3	30 mM	5	9531.28	15899.1	1633.66
3	30 mM	15	11367.8	43182.6	1633.66
3	30 mM	30	7282.16	52976.8	1633.66
3	30 mM	60	5238.6	61550.9	1633.66
1	90 mM	0	16544.6	12721	3.372
1	90 mM	5	16182.2	20299.7	3.372
1	90 mM	15	9862.53	15855.6	3.372
1	90 mM	30	5958.85	21576.1	3.372
1	90 mM	60	3236.55	17475.7	3.372
2	90 mM	0	48813.3	26296.9	628.613
2	90 mM	5	19225.8	31126.5	628.613
2	90 mM	15	17412.3	52410.6	628.613
2	90 mM	30	19213	58776.6	628.613
2	90 mM	60	11057.3	53865.9	628.613
3	90 mM	0	47922.6	31114.6	1563.27
3	90 mM	5	32974.6	43556	1563.27
3	90 mM	15	35130.9	57150.7	1563.27
3	90 mM	30	33097.6	61129.8	1563.27
3	90 mM	60	23998.1	60678.4	1563.27

## Sheet: Fig 3D
Repeat	Genotype	Treatment	Hypocotyl length (mM)
1	WS	no Sucrose-BL	1.712
1	WS	no Sucrose-BL	1.674
1	WS	no Sucrose-BL	1.723
1	WS	no Sucrose-BL	1.954
1	WS	no Sucrose-BL	2.021
1	WS	no Sucrose-BL	1.892
1	WS	no Sucrose-BL	1.214
1	WS	no Sucrose-BL	2.141
1	WS	no Sucrose-BL	1.452
1	WS	no Sucrose-BL	1.427
1	WS	no Sucrose-BL	1.369
1	WS	no Sucrose-BL	1.081
1	WS	no Sucrose-BL	1.365
1	WS	no Sucrose-BL	1.566
1	WS	no Sucrose-BL	1.486
1	WS	no Sucrose-BL	1.151
1	WS	no Sucrose-BL	1.598
1	WS	no Sucrose-BL	1.017
1	WS	no Sucrose+BL	2.978
1	WS	no Sucrose+BL	4.455
1	WS	no Sucrose+BL	4.019
1	WS	no Sucrose+BL	4.64
1	WS	no Sucrose+BL	4.443
1	WS	no Sucrose+BL	5.017
1	WS	no Sucrose+BL	6.643
1	WS	no Sucrose+BL	4.126
1	WS	no Sucrose+BL	4.669
1	WS	no Sucrose+BL	3.926
1	WS	no Sucrose+BL	4.89
1	WS	no Sucrose+BL	3.893
1	WS	no Sucrose+BL	5.284
1	WS	no Sucrose+BL	3.841
1	WS	no Sucrose+BL	3.618
1	WS	no Sucrose+BL	3.806
1	WS	no Sucrose+BL	4.162
1	WS	no Sucrose+BL	3.813
1	WS	Sucrose-BL	1.299
1	WS	Sucrose-BL	1.736
1	WS	Sucrose-BL	1.253
1	WS	Sucrose-BL	1.875
1	WS	Sucrose-BL	1.477
1	WS	Sucrose-BL	2.091
1	WS	Sucrose-BL	1.486
1	WS	Sucrose-BL	1.197
1	WS	Sucrose-BL	1.23
1	WS	Sucrose-BL	1.445
1	WS	Sucrose-BL	1.748
1	WS	Sucrose-BL	1.435
1	WS	Sucrose-BL	1.714
1	WS	Sucrose-BL	1.481
1	WS	Sucrose-BL	1.527
1	WS	Sucrose-BL	1.882
1	WS	Sucrose-BL	1.944
1	WS	Sucrose-BL	0.993
1	WS	Sucrose+BL	2.069
1	WS	Sucrose+BL	2.831
1	WS	Sucrose+BL	2.825
1	WS	Sucrose+BL	2.324
1	WS	Sucrose+BL	1.951
1	WS	Sucrose+BL	2.431
1	WS	Sucrose+BL	2.249
1	WS	Sucrose+BL	2.602
1	WS	Sucrose+BL	2.537
1	WS	Sucrose+BL	2.761
1	WS	Sucrose+BL	2.398
1	WS	Sucrose+BL	2.199
1	WS	Sucrose+BL	2.537
1	WS	Sucrose+BL	2.164
1	WS	Sucrose+BL	2.565
1	WS	Sucrose+BL	3.012
1	WS	Sucrose+BL	2.292
1	WS	Sucrose+BL	2.366
1	bin2-triple	no Sucrose-BL	1.218
1	bin2-triple	no Sucrose-BL	1.396
1	bin2-triple	no Sucrose-BL	1.581
1	bin2-triple	no Sucrose-BL	1.436
1	bin2-triple	no Sucrose-BL	1.468
1	bin2-triple	no Sucrose-BL	1.388
1	bin2-triple	no Sucrose-BL	1.283
1	bin2-triple	no Sucrose-BL	1.213
1	bin2-triple	no Sucrose-BL	1.256
1	bin2-triple	no Sucrose-BL	1.261
1	bin2-triple	no Sucrose-BL	1.092
1	bin2-triple	no Sucrose-BL	0.998
1	bin2-triple	no Sucrose-BL	1.061
1	bin2-triple	no Sucrose-BL	0.82
1	bin2-triple	no Sucrose-BL	1.491
1	bin2-triple	no Sucrose-BL	1.318
1	bin2-triple	no Sucrose-BL	1.287
1	bin2-triple	no Sucrose-BL	1.247
1	bin2-triple	no Sucrose+BL	4.069
1	bin2-triple	no Sucrose+BL	4.128
1	bin2-triple	no Sucrose+BL	4.461
1	bin2-triple	no Sucrose+BL	4.859
1	bin2-triple	no Sucrose+BL	7.246
1	bin2-triple	no Sucrose+BL	3.679
1	bin2-triple	no Sucrose+BL	5.053
1	bin2-triple	no Sucrose+BL	3.592
1	bin2-triple	no Sucrose+BL	4.309
1	bin2-triple	no Sucrose+BL	5.73
1	bin2-triple	no Sucrose+BL	3.977
1	bin2-triple	no Sucrose+BL	4.132
1	bin2-triple	no Sucrose+BL	4.859
1	bin2-triple	no Sucrose+BL	5.131
1	bin2-triple	no Sucrose+BL	3.723
1	bin2-triple	no Sucrose+BL	4.853
1	bin2-triple	no Sucrose+BL	4.592
1	bin2-triple	no Sucrose+BL	4.309
1	bin2-triple	Sucrose-BL	0.734
1	bin2-triple	Sucrose-BL	1.078
1	bin2-triple	Sucrose-BL	1.183
1	bin2-triple	Sucrose-BL	1.158
1	bin2-triple	Sucrose-BL	0.844
1	bin2-triple	Sucrose-BL	0.937
1	bin2-triple	Sucrose-BL	0.943
1	bin2-triple	Sucrose-BL	0.964
1	bin2-triple	Sucrose-BL	1.259
1	bin2-triple	Sucrose-BL	1.284
1	bin2-triple	Sucrose-BL	1.06
1	bin2-triple	Sucrose-BL	1.163
1	bin2-triple	Sucrose-BL	0.995
1	bin2-triple	Sucrose-BL	0.928
1	bin2-triple	Sucrose-BL	1.041
1	bin2-triple	Sucrose-BL	0.515
1	bin2-triple	Sucrose-BL	1.021
1	bin2-triple	Sucrose-BL	0.992
1	bin2-triple	Sucrose+BL	2.663
1	bin2-triple	Sucrose+BL	3.269
1	bin2-triple	Sucrose+BL	1.933
1	bin2-triple	Sucrose+BL	2.999
1	bin2-triple	Sucrose+BL	3.281
1	bin2-triple	Sucrose+BL	3.717
1	bin2-triple	Sucrose+BL	3.333
1	bin2-triple	Sucrose+BL	2.735
1	bin2-triple	Sucrose+BL	2.229
1	bin2-triple	Sucrose+BL	3.371
1	bin2-triple	Sucrose+BL	2.732
1	bin2-triple	Sucrose+BL	3.187
1	bin2-triple	Sucrose+BL	3.858
1	bin2-triple	Sucrose+BL	3.329
1	bin2-triple	Sucrose+BL	3.333
1	bin2-triple	Sucrose+BL	2.836
1	bin2-triple	Sucrose+BL	2.925
1	bin2-triple	Sucrose+BL	3.093
2	WS	no Sucrose-BL	1.596
2	WS	no Sucrose-BL	1.423
2	WS	no Sucrose-BL	1.452
2	WS	no Sucrose-BL	1.439
2	WS	no Sucrose-BL	1.468
2	WS	no Sucrose-BL	1.657
2	WS	no Sucrose-BL	1.367
2	WS	no Sucrose-BL	1.319
2	WS	no Sucrose-BL	1.423
2	WS	no Sucrose-BL	1.249
2	WS	no Sucrose-BL	1.134
2	WS	no Sucrose-BL	1.216
2	WS	no Sucrose-BL	1.394
2	WS	no Sucrose-BL	1.081
2	WS	no Sucrose-BL	1.595
2	WS	no Sucrose-BL	1.28
2	WS	no Sucrose-BL	1.644
2	WS	no Sucrose-BL	1.217
2	WS	no Sucrose+BL	5.117
2	WS	no Sucrose+BL	4.754
2	WS	no Sucrose+BL	4.751
2	WS	no Sucrose+BL	4.235
2	WS	no Sucrose+BL	4.043
2	WS	no Sucrose+BL	3.849
2	WS	no Sucrose+BL	4.633
2	WS	no Sucrose+BL	4.123
2	WS	no Sucrose+BL	4.429
2	WS	no Sucrose+BL	3.647
2	WS	no Sucrose+BL	4.728
2	WS	no Sucrose+BL	3.948
2	WS	no Sucrose+BL	5.227
2	WS	no Sucrose+BL	4.455
2	WS	no Sucrose+BL	4.465
2	WS	no Sucrose+BL	4.101
2	WS	no Sucrose+BL	4.034
2	WS	no Sucrose+BL	3.753
2	WS	Sucrose-BL	1.599
2	WS	Sucrose-BL	1.219
2	WS	Sucrose-BL	1.192
2	WS	Sucrose-BL	1.564
2	WS	Sucrose-BL	1.479
2	WS	Sucrose-BL	1.519
2	WS	Sucrose-BL	1.581
2	WS	Sucrose-BL	1.707
2	WS	Sucrose-BL	1.602
2	WS	Sucrose-BL	1.763
2	WS	Sucrose-BL	1.894
2	WS	Sucrose-BL	1.719
2	WS	Sucrose-BL	1.688
2	WS	Sucrose-BL	1.604
2	WS	Sucrose-BL	1.552
2	WS	Sucrose-BL	1.933
2	WS	Sucrose-BL	1.384
2	WS	Sucrose-BL	1.432
2	WS	Sucrose+BL	2.975
2	WS	Sucrose+BL	3.002
2	WS	Sucrose+BL	3.068
2	WS	Sucrose+BL	3.27
2	WS	Sucrose+BL	2.886
2	WS	Sucrose+BL	2.841
2	WS	Sucrose+BL	2.985
2	WS	Sucrose+BL	3.015
2	WS	Sucrose+BL	2.536
2	WS	Sucrose+BL	2.149
2	WS	Sucrose+BL	2.932
2	WS	Sucrose+BL	2.685
2	WS	Sucrose+BL	2.459
2	WS	Sucrose+BL	2.332
2	WS	Sucrose+BL	2.881
2	WS	Sucrose+BL	2.759
2	WS	Sucrose+BL	2.748
2	WS	Sucrose+BL	2.687
2	bin2-triple	no Sucrose-BL	1.276
2	bin2-triple	no Sucrose-BL	1.175
2	bin2-triple	no Sucrose-BL	1.319
2	bin2-triple	no Sucrose-BL	1.316
2	bin2-triple	no Sucrose-BL	1.502
2	bin2-triple	no Sucrose-BL	1.435
2	bin2-triple	no Sucrose-BL	0.945
2	bin2-triple	no Sucrose-BL	1.071
2	bin2-triple	no Sucrose-BL	1.082
2	bin2-triple	no Sucrose-BL	1.016
2	bin2-triple	no Sucrose-BL	1.123
2	bin2-triple	no Sucrose-BL	1.063
2	bin2-triple	no Sucrose-BL	1.156
2	bin2-triple	no Sucrose-BL	1.125
2	bin2-triple	no Sucrose-BL	1.419
2	bin2-triple	no Sucrose-BL	1.11
2	bin2-triple	no Sucrose-BL	1.197
2	bin2-triple	no Sucrose-BL	1.193
2	bin2-triple	no Sucrose+BL	3.98
2	bin2-triple	no Sucrose+BL	3.607
2	bin2-triple	no Sucrose+BL	4.955
2	bin2-triple	no Sucrose+BL	4.44
2	bin2-triple	no Sucrose+BL	4.567
2	bin2-triple	no Sucrose+BL	3.958
2	bin2-triple	no Sucrose+BL	4.946
2	bin2-triple	no Sucrose+BL	4.12
2	bin2-triple	no Sucrose+BL	5.333
2	bin2-triple	no Sucrose+BL	4.127
2	bin2-triple	no Sucrose+BL	4.591
2	bin2-triple	no Sucrose+BL	5.087
2	bin2-triple	no Sucrose+BL	4.774
2	bin2-triple	no Sucrose+BL	4.167
2	bin2-triple	no Sucrose+BL	4.782
2	bin2-triple	no Sucrose+BL	5.487
2	bin2-triple	no Sucrose+BL	5.042
2	bin2-triple	no Sucrose+BL	5.123
2	bin2-triple	Sucrose-BL	1.233
2	bin2-triple	Sucrose-BL	1.214
2	bin2-triple	Sucrose-BL	1.05
2	bin2-triple	Sucrose-BL	1.161
2	bin2-triple	Sucrose-BL	1.291
2	bin2-triple	Sucrose-BL	0.864
2	bin2-triple	Sucrose-BL	0.918
2	bin2-triple	Sucrose-BL	1.069
2	bin2-triple	Sucrose-BL	1.021
2	bin2-triple	Sucrose-BL	1.404
2	bin2-triple	Sucrose-BL	1.046
2	bin2-triple	Sucrose-BL	0.784
2	bin2-triple	Sucrose-BL	1.106
2	bin2-triple	Sucrose-BL	1.149
2	bin2-triple	Sucrose-BL	0.819
2	bin2-triple	Sucrose-BL	1.028
2	bin2-triple	Sucrose-BL	1.029
2	bin2-triple	Sucrose-BL	1.089
2	bin2-triple	Sucrose+BL	3.547
2	bin2-triple	Sucrose+BL	2.805
2	bin2-triple	Sucrose+BL	2.431
2	bin2-triple	Sucrose+BL	2.984
2	bin2-triple	Sucrose+BL	3.351
2	bin2-triple	Sucrose+BL	2.31
2	bin2-triple	Sucrose+BL	2.882
2	bin2-triple	Sucrose+BL	2.67
2	bin2-triple	Sucrose+BL	2.341
2	bin2-triple	Sucrose+BL	2.467
2	bin2-triple	Sucrose+BL	2.911
2	bin2-triple	Sucrose+BL	3.261
2	bin2-triple	Sucrose+BL	3.894
2	bin2-triple	Sucrose+BL	4.165
2	bin2-triple	Sucrose+BL	3.293
2	bin2-triple	Sucrose+BL	3.182
2	bin2-triple	Sucrose+BL	3.019
2	bin2-triple	Sucrose+BL	3.043
3	WS	no Sucrose-BL	1.19
3	WS	no Sucrose-BL	1.09
3	WS	no Sucrose-BL	1.193
3	WS	no Sucrose-BL	1.539
3	WS	no Sucrose-BL	0.982
3	WS	no Sucrose-BL	1.138
3	WS	no Sucrose-BL	1.245
3	WS	no Sucrose-BL	1.44
3	WS	no Sucrose-BL	1.424
3	WS	no Sucrose-BL	1.448
3	WS	no Sucrose-BL	1.368
3	WS	no Sucrose-BL	1.131
3	WS	no Sucrose-BL	1.399
3	WS	no Sucrose-BL	1.677
3	WS	no Sucrose-BL	1.382
3	WS	no Sucrose-BL	1.644
3	WS	no Sucrose-BL	1.517
3	WS	no Sucrose-BL	1.707
3	WS	no Sucrose+BL	3.398
3	WS	no Sucrose+BL	4.572
3	WS	no Sucrose+BL	4.221
3	WS	no Sucrose+BL	4.132
3	WS	no Sucrose+BL	5.135
3	WS	no Sucrose+BL	3.605
3	WS	no Sucrose+BL	4.057
3	WS	no Sucrose+BL	3.877
3	WS	no Sucrose+BL	4.259
3	WS	no Sucrose+BL	4.006
3	WS	no Sucrose+BL	4.318
3	WS	no Sucrose+BL	4.39
3	WS	no Sucrose+BL	4.884
3	WS	no Sucrose+BL	4.302
3	WS	no Sucrose+BL	4.65
3	WS	no Sucrose+BL	5.218
3	WS	no Sucrose+BL	5.458
3	WS	no Sucrose+BL	4.381
3	WS	Sucrose-BL	2.107
3	WS	Sucrose-BL	1.587
3	WS	Sucrose-BL	1.98
3	WS	Sucrose-BL	1.828
3	WS	Sucrose-BL	1.812
3	WS	Sucrose-BL	1.647
3	WS	Sucrose-BL	1.471
3	WS	Sucrose-BL	1.573
3	WS	Sucrose-BL	1.559
3	WS	Sucrose-BL	2.055
3	WS	Sucrose-BL	1.327
3	WS	Sucrose-BL	1.371
3	WS	Sucrose-BL	1.763
3	WS	Sucrose-BL	1.431
3	WS	Sucrose-BL	1.906
3	WS	Sucrose-BL	1.713
3	WS	Sucrose-BL	1.797
3	WS	Sucrose-BL	2.289
3	WS	Sucrose+BL	2.779
3	WS	Sucrose+BL	2.992
3	WS	Sucrose+BL	3.177
3	WS	Sucrose+BL	2.818
3	WS	Sucrose+BL	2.672
3	WS	Sucrose+BL	2.974
3	WS	Sucrose+BL	3.52
3	WS	Sucrose+BL	2.804
3	WS	Sucrose+BL	3.234
3	WS	Sucrose+BL	3.202
3	WS	Sucrose+BL	3.154
3	WS	Sucrose+BL	3.356
3	WS	Sucrose+BL	3.396
3	WS	Sucrose+BL	2.927
3	WS	Sucrose+BL	2.967
3	WS	Sucrose+BL	3.974
3	WS	Sucrose+BL	2.959
3	WS	Sucrose+BL	2.859
3	bin2-triple	no Sucrose-BL	1.242
3	bin2-triple	no Sucrose-BL	1.578
3	bin2-triple	no Sucrose-BL	1.141
3	bin2-triple	no Sucrose-BL	1.235
3	bin2-triple	no Sucrose-BL	1.155
3	bin2-triple	no Sucrose-BL	1.357
3	bin2-triple	no Sucrose-BL	1.016
3	bin2-triple	no Sucrose-BL	1.267
3	bin2-triple	no Sucrose-BL	0.876
3	bin2-triple	no Sucrose-BL	1.603
3	bin2-triple	no Sucrose-BL	1.045
3	bin2-triple	no Sucrose-BL	0.887
3	bin2-triple	no Sucrose-BL	0.956
3	bin2-triple	no Sucrose-BL	1.258
3	bin2-triple	no Sucrose-BL	0.983
3	bin2-triple	no Sucrose-BL	1.078
3	bin2-triple	no Sucrose-BL	1.147
3	bin2-triple	no Sucrose-BL	1.179
3	bin2-triple	no Sucrose+BL	3.866
3	bin2-triple	no Sucrose+BL	4.714
3	bin2-triple	no Sucrose+BL	4.454
3	bin2-triple	no Sucrose+BL	3.647
3	bin2-triple	no Sucrose+BL	3.659
3	bin2-triple	no Sucrose+BL	4.072
3	bin2-triple	no Sucrose+BL	4.871
3	bin2-triple	no Sucrose+BL	4.485
3	bin2-triple	no Sucrose+BL	6.236
3	bin2-triple	no Sucrose+BL	4.513
3	bin2-triple	no Sucrose+BL	5.735
3	bin2-triple	no Sucrose+BL	4.985
3	bin2-triple	no Sucrose+BL	3.849
3	bin2-triple	no Sucrose+BL	3.001
3	bin2-triple	no Sucrose+BL	4.773
3	bin2-triple	no Sucrose+BL	5.054
3	bin2-triple	no Sucrose+BL	4.482
3	bin2-triple	no Sucrose+BL	4.511
3	bin2-triple	Sucrose-BL	1.083
3	bin2-triple	Sucrose-BL	1.15
3	bin2-triple	Sucrose-BL	1.174
3	bin2-triple	Sucrose-BL	1.238
3	bin2-triple	Sucrose-BL	1.105
3	bin2-triple	Sucrose-BL	1.174
3	bin2-triple	Sucrose-BL	1.197
3	bin2-triple	Sucrose-BL	0.992
3	bin2-triple	Sucrose-BL	0.98
3	bin2-triple	Sucrose-BL	1.151
3	bin2-triple	Sucrose-BL	1.156
3	bin2-triple	Sucrose-BL	1.465
3	bin2-triple	Sucrose-BL	1.064
3	bin2-triple	Sucrose-BL	0.763
3	bin2-triple	Sucrose-BL	1.135
3	bin2-triple	Sucrose-BL	1.227
3	bin2-triple	Sucrose-BL	0.788
3	bin2-triple	Sucrose-BL	1.108
3	bin2-triple	Sucrose+BL	2.905
3	bin2-triple	Sucrose+BL	3.078
3	bin2-triple	Sucrose+BL	2.233
3	bin2-triple	Sucrose+BL	3.046
3	bin2-triple	Sucrose+BL	3.285
3	bin2-triple	Sucrose+BL	3.185
3	bin2-triple	Sucrose+BL	2.732
3	bin2-triple	Sucrose+BL	2.891
3	bin2-triple	Sucrose+BL	2.809
3	bin2-triple	Sucrose+BL	4.428
3	bin2-triple	Sucrose+BL	3.455
3	bin2-triple	Sucrose+BL	3.58
3	bin2-triple	Sucrose+BL	4.001
3	bin2-triple	Sucrose+BL	3.223
3	bin2-triple	Sucrose+BL	3.059
3	bin2-triple	Sucrose+BL	3.429
3	bin2-triple	Sucrose+BL	3.456
3	bin2-triple	Sucrose+BL	3.128

## Sheet: Fig 4AB
Repeat	Genotype	Treatment	Hypocotyl length (mM)
1	Ler	0-BL	2.28
1	Ler	0-BL	1.66
1	Ler	0-BL	1.73
1	Ler	0-BL	1.89
1	Ler	0-BL	1.33
1	Ler	0-BL	1.54
1	Ler	0-BL	1.85
1	Ler	0-BL	2.08
1	Ler	0-BL	1.65
1	Ler	0-BL	1.46
1	Ler	0-BL	1.99
1	Ler	0-BL	2.1
1	Ler	0-BL	1.44
1	Ler	0-BL	1.84
1	Ler	0-BL	1.47
1	Ler	0-BL	1.57
1	Ler	0-BL	1.33
1	Ler	0-BL	1.05
1	Ler	0-BL	1.36
1	Ler	0-BL	1.44
1	Ler	0-BL	1.85
1	Ler	0-BL	1.41
1	Ler	0-BL	1.12
1	Ler	0-BL	1.22
1	Ler	0-BL	1.95
1	Ler	0-BL	2.07
1	Ler	0-BL	2.5
2	Ler	0-BL	1.49
2	Ler	0-BL	1.28
2	Ler	0-BL	1.44
2	Ler	0-BL	0.87
2	Ler	0-BL	1.07
2	Ler	0-BL	1.5
2	Ler	0-BL	1.12
2	Ler	0-BL	1.46
2	Ler	0-BL	1.08
2	Ler	0-BL	1.39
2	Ler	0-BL	0.93
2	Ler	0-BL	1.04
2	Ler	0-BL	1.67
2	Ler	0-BL	1.14
2	Ler	0-BL	1.27
2	Ler	0-BL	1.08
2	Ler	0-BL	1.34
2	Ler	0-BL	1.09
2	Ler	0-BL	1.04
2	Ler	0-BL	1.04
2	Ler	0-BL	1.14
2	Ler	0-BL	1.36
2	Ler	0-BL	1.7
3	Ler	0-BL	1.16
3	Ler	0-BL	1.64
3	Ler	0-BL	1.42
3	Ler	0-BL	1.02
3	Ler	0-BL	1.26
3	Ler	0-BL	1.47
3	Ler	0-BL	2.09
3	Ler	0-BL	1.37
3	Ler	0-BL	2.12
3	Ler	0-BL	1.18
3	Ler	0-BL	1.39
3	Ler	0-BL	1.78
3	Ler	0-BL	2.05
3	Ler	0-BL	1.42
3	Ler	0-BL	1.4
3	Ler	0-BL	1.37
3	Ler	0-BL	1.2
3	Ler	0-BL	1.09
3	Ler	0-BL	1.8
3	Ler	0-BL	1.52
3	Ler	0-BL	1.29
4	Ler	0-BL	1.56
4	Ler	0-BL	1.26
4	Ler	0-BL	1.28
4	Ler	0-BL	2.53
4	Ler	0-BL	1.65
4	Ler	0-BL	1.33
4	Ler	0-BL	1.75
4	Ler	0-BL	1.76
4	Ler	0-BL	1.65
4	Ler	0-BL	3.21
4	Ler	0-BL	1.64
4	Ler	0-BL	1.86
4	Ler	0-BL	2.02
4	Ler	0-BL	1.31
4	Ler	0-BL	1.75
4	Ler	0-BL	1.44
4	Ler	0-BL	1.28
4	Ler	0-BL	1.8
4	Ler	0-BL	3.21
4	Ler	0-BL	1.79
4	Ler	0-BL	1.76
4	Ler	0-BL	1.65
4	Ler	0-BL	1.55
4	Ler	0-BL	1.79
5	Ler	0-BL	0.87
5	Ler	0-BL	1.34
5	Ler	0-BL	1.72
5	Ler	0-BL	1.95
5	Ler	0-BL	1.81
5	Ler	0-BL	1.86
5	Ler	0-BL	2.39
5	Ler	0-BL	1.59
5	Ler	0-BL	1.41
5	Ler	0-BL	1.75
5	Ler	0-BL	1.19
5	Ler	0-BL	1.12
5	Ler	0-BL	1.3
5	Ler	0-BL	1.53
5	Ler	0-BL	1.07
5	Ler	0-BL	1.48
5	Ler	0-BL	1.17
5	Ler	0-BL	0.85
5	Ler	0-BL	0.84
5	Ler	0-BL	1.26
5	Ler	0-BL	1.46
5	Ler	0-BL	0.99
1	Ler	0+BL	2.99
1	Ler	0+BL	2.1
1	Ler	0+BL	4.1
1	Ler	0+BL	3.14
1	Ler	0+BL	2.92
1	Ler	0+BL	3.21
1	Ler	0+BL	4.37
1	Ler	0+BL	2.93
1	Ler	0+BL	3.52
1	Ler	0+BL	2.87
1	Ler	0+BL	2.7
1	Ler	0+BL	3.49
1	Ler	0+BL	3.5
1	Ler	0+BL	3.56
1	Ler	0+BL	3.12
1	Ler	0+BL	2.33
1	Ler	0+BL	2.98
1	Ler	0+BL	3.32
1	Ler	0+BL	3.38
1	Ler	0+BL	3.43
1	Ler	0+BL	3.15
2	Ler	0+BL	4.26
2	Ler	0+BL	5.11
2	Ler	0+BL	3.75
2	Ler	0+BL	3.72
2	Ler	0+BL	5.04
2	Ler	0+BL	5.6
2	Ler	0+BL	5.69
2	Ler	0+BL	4.28
2	Ler	0+BL	6.23
2	Ler	0+BL	6.86
2	Ler	0+BL	5.68
2	Ler	0+BL	3.99
2	Ler	0+BL	4.37
2	Ler	0+BL	3.82
2	Ler	0+BL	5.69
2	Ler	0+BL	3.86
2	Ler	0+BL	3.64
2	Ler	0+BL	3.41
2	Ler	0+BL	5.22
2	Ler	0+BL	4.73
2	Ler	0+BL	3.87
2	Ler	0+BL	3.36
2	Ler	0+BL	3.58
2	Ler	0+BL	3.86
2	Ler	0+BL	3.42
2	Ler	0+BL	4.66
2	Ler	0+BL	5.61
3	Ler	0+BL	5.76
3	Ler	0+BL	4.03
3	Ler	0+BL	4.24
3	Ler	0+BL	3.98
3	Ler	0+BL	4.84
3	Ler	0+BL	4.15
3	Ler	0+BL	5.84
3	Ler	0+BL	4.81
3	Ler	0+BL	5.07
3	Ler	0+BL	4.49
3	Ler	0+BL	4.75
3	Ler	0+BL	4.72
3	Ler	0+BL	4.08
3	Ler	0+BL	7.65
3	Ler	0+BL	3.75
3	Ler	0+BL	6.07
3	Ler	0+BL	6.36
3	Ler	0+BL	6.38
3	Ler	0+BL	6.15
3	Ler	0+BL	3.56
3	Ler	0+BL	4.13
3	Ler	0+BL	4.66
3	Ler	0+BL	4.82
3	Ler	0+BL	5.44
3	Ler	0+BL	3.91
3	Ler	0+BL	3.67
3	Ler	0+BL	4.52
4	Ler	0+BL	3.67
4	Ler	0+BL	2.98
4	Ler	0+BL	2.92
4	Ler	0+BL	3.46
4	Ler	0+BL	3.27
4	Ler	0+BL	4.32
4	Ler	0+BL	4.19
4	Ler	0+BL	5
4	Ler	0+BL	4.78
4	Ler	0+BL	4.41
4	Ler	0+BL	4.52
4	Ler	0+BL	3.21
4	Ler	0+BL	3.15
4	Ler	0+BL	3.14
4	Ler	0+BL	3.48
4	Ler	0+BL	2.7
4	Ler	0+BL	5.14
4	Ler	0+BL	3.85
4	Ler	0+BL	4.28
4	Ler	0+BL	4.21
4	Ler	0+BL	3.05
4	Ler	0+BL	4.4
4	Ler	0+BL	4.7
4	Ler	0+BL	5.36
4	Ler	0+BL	5.92
5	Ler	0+BL	5.58
5	Ler	0+BL	4.35
5	Ler	0+BL	7.58
5	Ler	0+BL	5.56
5	Ler	0+BL	6.89
5	Ler	0+BL	6.52
5	Ler	0+BL	5.81
5	Ler	0+BL	6.67
5	Ler	0+BL	9.63
5	Ler	0+BL	5.25
5	Ler	0+BL	5.02
5	Ler	0+BL	5.74
5	Ler	0+BL	5.91
5	Ler	0+BL	4.5
5	Ler	0+BL	5.18
5	Ler	0+BL	5.83
5	Ler	0+BL	6.04
5	Ler	0+BL	5.58
5	Ler	0+BL	4.92
5	Ler	0+BL	8.13
5	Ler	0+BL	6.04
5	Ler	0+BL	3.87
1	Ler	90mM Mannitol-BL	1.58
1	Ler	90mM Mannitol-BL	0.99
1	Ler	90mM Mannitol-BL	1.27
1	Ler	90mM Mannitol-BL	1.23
1	Ler	90mM Mannitol-BL	1.09
1	Ler	90mM Mannitol-BL	1.19
1	Ler	90mM Mannitol-BL	1.06
1	Ler	90mM Mannitol-BL	1.01
1	Ler	90mM Mannitol-BL	1.1
1	Ler	90mM Mannitol-BL	1.24
1	Ler	90mM Mannitol-BL	1.53
1	Ler	90mM Mannitol-BL	1.16
1	Ler	90mM Mannitol-BL	0.99
1	Ler	90mM Mannitol-BL	1.38
1	Ler	90mM Mannitol-BL	1.65
1	Ler	90mM Mannitol-BL	1.49
1	Ler	90mM Mannitol-BL	1.07
1	Ler	90mM Mannitol-BL	1.08
1	Ler	90mM Mannitol-BL	1.34
1	Ler	90mM Mannitol-BL	0.89
2	Ler	90mM Mannitol-BL	0.83
2	Ler	90mM Mannitol-BL	0.91
2	Ler	90mM Mannitol-BL	0.96
2	Ler	90mM Mannitol-BL	1.24
2	Ler	90mM Mannitol-BL	1.23
2	Ler	90mM Mannitol-BL	1.34
2	Ler	90mM Mannitol-BL	0.96
2	Ler	90mM Mannitol-BL	0.88
2	Ler	90mM Mannitol-BL	0.8
2	Ler	90mM Mannitol-BL	1.09
2	Ler	90mM Mannitol-BL	0.7
2	Ler	90mM Mannitol-BL	1.27
2	Ler	90mM Mannitol-BL	0.85
2	Ler	90mM Mannitol-BL	1.32
2	Ler	90mM Mannitol-BL	1.25
2	Ler	90mM Mannitol-BL	1.17
2	Ler	90mM Mannitol-BL	1.15
2	Ler	90mM Mannitol-BL	0.93
2	Ler	90mM Mannitol-BL	0.94
2	Ler	90mM Mannitol-BL	1.2
2	Ler	90mM Mannitol-BL	0.9
3	Ler	90mM Mannitol-BL	1.17
3	Ler	90mM Mannitol-BL	1.09
3	Ler	90mM Mannitol-BL	1.27
3	Ler	90mM Mannitol-BL	1.22
3	Ler	90mM Mannitol-BL	1.27
3	Ler	90mM Mannitol-BL	1.25
3	Ler	90mM Mannitol-BL	1.43
3	Ler	90mM Mannitol-BL	1.23
3	Ler	90mM Mannitol-BL	1.27
3	Ler	90mM Mannitol-BL	1.18
3	Ler	90mM Mannitol-BL	1.08
3	Ler	90mM Mannitol-BL	1.24
3	Ler	90mM Mannitol-BL	0.83
3	Ler	90mM Mannitol-BL	0.87
3	Ler	90mM Mannitol-BL	1.09
3	Ler	90mM Mannitol-BL	1.12
3	Ler	90mM Mannitol-BL	1.31
3	Ler	90mM Mannitol-BL	1.4
3	Ler	90mM Mannitol-BL	1.07
3	Ler	90mM Mannitol-BL	0.98
3	Ler	90mM Mannitol-BL	1.3
4	Ler	90mM Mannitol-BL	0.89
4	Ler	90mM Mannitol-BL	1.27
4	Ler	90mM Mannitol-BL	1.03
4	Ler	90mM Mannitol-BL	1.57
4	Ler	90mM Mannitol-BL	1.43
4	Ler	90mM Mannitol-BL	1.18
4	Ler	90mM Mannitol-BL	1.25
4	Ler	90mM Mannitol-BL	1.18
4	Ler	90mM Mannitol-BL	1.61
4	Ler	90mM Mannitol-BL	1.18
4	Ler	90mM Mannitol-BL	1.17
4	Ler	90mM Mannitol-BL	1.2
4	Ler	90mM Mannitol-BL	1.31
4	Ler	90mM Mannitol-BL	1.37
4	Ler	90mM Mannitol-BL	1.33
4	Ler	90mM Mannitol-BL	1.23
4	Ler	90mM Mannitol-BL	1.05
4	Ler	90mM Mannitol-BL	1.17
4	Ler	90mM Mannitol-BL	1.16
4	Ler	90mM Mannitol-BL	1.08
4	Ler	90mM Mannitol-BL	1.04
4	Ler	90mM Mannitol-BL	1.4
4	Ler	90mM Mannitol-BL	0.89
4	Ler	90mM Mannitol-BL	1.05
4	Ler	90mM Mannitol-BL	0.91
5	Ler	90mM Mannitol-BL	1.04
5	Ler	90mM Mannitol-BL	0.8
5	Ler	90mM Mannitol-BL	1.22
5	Ler	90mM Mannitol-BL	0.99
5	Ler	90mM Mannitol-BL	0.75
5	Ler	90mM Mannitol-BL	0.95
5	Ler	90mM Mannitol-BL	0.69
5	Ler	90mM Mannitol-BL	1.23
5	Ler	90mM Mannitol-BL	1.09
5	Ler	90mM Mannitol-BL	0.79
5	Ler	90mM Mannitol-BL	1.11
5	Ler	90mM Mannitol-BL	1.09
5	Ler	90mM Mannitol-BL	0.86
5	Ler	90mM Mannitol-BL	1.07
5	Ler	90mM Mannitol-BL	0.99
5	Ler	90mM Mannitol-BL	1.28
5	Ler	90mM Mannitol-BL	0.64
5	Ler	90mM Mannitol-BL	1.02
5	Ler	90mM Mannitol-BL	0.73
5	Ler	90mM Mannitol-BL	1.18
5	Ler	90mM Mannitol-BL	1.07
5	Ler	90mM Mannitol-BL	0.75
5	Ler	90mM Mannitol-BL	0.94
5	Ler	90mM Mannitol-BL	0.92
5	Ler	90mM Mannitol-BL	1.02
5	Ler	90mM Mannitol-BL	1.26
5	Ler	90mM Mannitol-BL	0.86
1	Ler	90mM Mannitol+BL	3.05
1	Ler	90mM Mannitol+BL	2.98
1	Ler	90mM Mannitol+BL	3.45
1	Ler	90mM Mannitol+BL	2.68
1	Ler	90mM Mannitol+BL	2.48
1	Ler	90mM Mannitol+BL	2.31
1	Ler	90mM Mannitol+BL	3.17
1	Ler	90mM Mannitol+BL	2.48
1	Ler	90mM Mannitol+BL	3.33
1	Ler	90mM Mannitol+BL	2.81
1	Ler	90mM Mannitol+BL	2.96
1	Ler	90mM Mannitol+BL	2.86
1	Ler	90mM Mannitol+BL	2.6
1	Ler	90mM Mannitol+BL	2.72
1	Ler	90mM Mannitol+BL	2.73
1	Ler	90mM Mannitol+BL	2.49
1	Ler	90mM Mannitol+BL	2.32
1	Ler	90mM Mannitol+BL	3.26
1	Ler	90mM Mannitol+BL	2.24
1	Ler	90mM Mannitol+BL	3.44
1	Ler	90mM Mannitol+BL	3.31
1	Ler	90mM Mannitol+BL	1.76
1	Ler	90mM Mannitol+BL	2.56
2	Ler	90mM Mannitol+BL	3.58
2	Ler	90mM Mannitol+BL	4.98
2	Ler	90mM Mannitol+BL	3.18
2	Ler	90mM Mannitol+BL	4.9
2	Ler	90mM Mannitol+BL	3.59
2	Ler	90mM Mannitol+BL	3.83
2	Ler	90mM Mannitol+BL	4.44
2	Ler	90mM Mannitol+BL	3.92
2	Ler	90mM Mannitol+BL	4.93
2	Ler	90mM Mannitol+BL	3.53
2	Ler	90mM Mannitol+BL	3.41
2	Ler	90mM Mannitol+BL	3.58
2	Ler	90mM Mannitol+BL	4.59
2	Ler	90mM Mannitol+BL	2.78
2	Ler	90mM Mannitol+BL	3.08
2	Ler	90mM Mannitol+BL	4.72
2	Ler	90mM Mannitol+BL	3.84
2	Ler	90mM Mannitol+BL	5.24
2	Ler	90mM Mannitol+BL	4.06
2	Ler	90mM Mannitol+BL	5.79
2	Ler	90mM Mannitol+BL	4.9
2	Ler	90mM Mannitol+BL	4.89
2	Ler	90mM Mannitol+BL	2.65
2	Ler	90mM Mannitol+BL	3.94
2	Ler	90mM Mannitol+BL	3.68
2	Ler	90mM Mannitol+BL	3.88
2	Ler	90mM Mannitol+BL	6.01
2	Ler	90mM Mannitol+BL	4.9
3	Ler	90mM Mannitol+BL	3.11
3	Ler	90mM Mannitol+BL	3.74
3	Ler	90mM Mannitol+BL	2.78
3	Ler	90mM Mannitol+BL	2.95
3	Ler	90mM Mannitol+BL	4.21
3	Ler	90mM Mannitol+BL	4.18
3	Ler	90mM Mannitol+BL	3.85
3	Ler	90mM Mannitol+BL	2.97
3	Ler	90mM Mannitol+BL	2
3	Ler	90mM Mannitol+BL	2.8
3	Ler	90mM Mannitol+BL	3.27
3	Ler	90mM Mannitol+BL	4.64
3	Ler	90mM Mannitol+BL	3.83
3	Ler	90mM Mannitol+BL	3.52
3	Ler	90mM Mannitol+BL	3.45
3	Ler	90mM Mannitol+BL	2.93
3	Ler	90mM Mannitol+BL	4.01
3	Ler	90mM Mannitol+BL	4.13
3	Ler	90mM Mannitol+BL	2.75
3	Ler	90mM Mannitol+BL	3.17
3	Ler	90mM Mannitol+BL	2.82
3	Ler	90mM Mannitol+BL	3.08
3	Ler	90mM Mannitol+BL	2.6
3	Ler	90mM Mannitol+BL	2.91
3	Ler	90mM Mannitol+BL	2.47
3	Ler	90mM Mannitol+BL	2.56
3	Ler	90mM Mannitol+BL	3.04
3	Ler	90mM Mannitol+BL	2.68
3	Ler	90mM Mannitol+BL	2.98
4	Ler	90mM Mannitol+BL	3.73
4	Ler	90mM Mannitol+BL	3.28
4	Ler	90mM Mannitol+BL	2.69
4	Ler	90mM Mannitol+BL	3.09
4	Ler	90mM Mannitol+BL	3.25
4	Ler	90mM Mannitol+BL	2.96
4	Ler	90mM Mannitol+BL	3.42
4	Ler	90mM Mannitol+BL	4.81
4	Ler	90mM Mannitol+BL	3.08
4	Ler	90mM Mannitol+BL	3.31
4	Ler	90mM Mannitol+BL	4.41
4	Ler	90mM Mannitol+BL	1.7
4	Ler	90mM Mannitol+BL	3.63
4	Ler	90mM Mannitol+BL	5.05
4	Ler	90mM Mannitol+BL	4.59
4	Ler	90mM Mannitol+BL	2.82
4	Ler	90mM Mannitol+BL	3.85
4	Ler	90mM Mannitol+BL	3.21
4	Ler	90mM Mannitol+BL	4.88
4	Ler	90mM Mannitol+BL	3.58
4	Ler	90mM Mannitol+BL	2.67
4	Ler	90mM Mannitol+BL	2.63
4	Ler	90mM Mannitol+BL	4.99
4	Ler	90mM Mannitol+BL	3.35
4	Ler	90mM Mannitol+BL	5.69
4	Ler	90mM Mannitol+BL	4.74
4	Ler	90mM Mannitol+BL	3.22
4	Ler	90mM Mannitol+BL	4.24
5	Ler	90mM Mannitol+BL	4.68
5	Ler	90mM Mannitol+BL	5.27
5	Ler	90mM Mannitol+BL	4.19
5	Ler	90mM Mannitol+BL	3.75
5	Ler	90mM Mannitol+BL	2.77
5	Ler	90mM Mannitol+BL	2.92
5	Ler	90mM Mannitol+BL	2.33
5	Ler	90mM Mannitol+BL	3.27
5	Ler	90mM Mannitol+BL	3.49
5	Ler	90mM Mannitol+BL	3.41
5	Ler	90mM Mannitol+BL	3.85
5	Ler	90mM Mannitol+BL	3.39
5	Ler	90mM Mannitol+BL	3.65
5	Ler	90mM Mannitol+BL	3.84
5	Ler	90mM Mannitol+BL	2.91
5	Ler	90mM Mannitol+BL	3.32
5	Ler	90mM Mannitol+BL	2.86
5	Ler	90mM Mannitol+BL	3.58
5	Ler	90mM Mannitol+BL	3.28
5	Ler	90mM Mannitol+BL	3.43
5	Ler	90mM Mannitol+BL	2.66
5	Ler	90mM Mannitol+BL	2.54
5	Ler	90mM Mannitol+BL	3.49
5	Ler	90mM Mannitol+BL	3.68
5	Ler	90mM Mannitol+BL	3.38
5	Ler	90mM Mannitol+BL	2.88
5	Ler	90mM Mannitol+BL	2.71
5	Ler	90mM Mannitol+BL	4.22
5	Ler	90mM Mannitol+BL	3.59
1	Ler	90 mM Glucose-BL	4.81
1	Ler	90 mM Glucose-BL	2.5
1	Ler	90 mM Glucose-BL	3.6
1	Ler	90 mM Glucose-BL	3.46
1	Ler	90 mM Glucose-BL	4.26
1	Ler	90 mM Glucose-BL	4.51
1	Ler	90 mM Glucose-BL	4.7
1	Ler	90 mM Glucose-BL	5.01
1	Ler	90 mM Glucose-BL	4.32
1	Ler	90 mM Glucose-BL	4.57
1	Ler	90 mM Glucose-BL	5.92
1	Ler	90 mM Glucose-BL	4.58
1	Ler	90 mM Glucose-BL	6.06
1	Ler	90 mM Glucose-BL	4.89
1	Ler	90 mM Glucose-BL	4.56
1	Ler	90 mM Glucose-BL	4.98
1	Ler	90 mM Glucose-BL	4.02
1	Ler	90 mM Glucose-BL	5
1	Ler	90 mM Glucose-BL	5.56
1	Ler	90 mM Glucose-BL	5.79
1	Ler	90 mM Glucose-BL	3.62
1	Ler	90 mM Glucose-BL	4.81
1	Ler	90 mM Glucose-BL	4.73
1	Ler	90 mM Glucose-BL	6.24
1	Ler	90 mM Glucose-BL	6.48
1	Ler	90 mM Glucose-BL	5.58
1	Ler	90 mM Glucose-BL	5.61
1	Ler	90 mM Glucose-BL	6.2
2	Ler	90 mM Glucose-BL	4.64
2	Ler	90 mM Glucose-BL	3.6
2	Ler	90 mM Glucose-BL	3.66
2	Ler	90 mM Glucose-BL	4.53
2	Ler	90 mM Glucose-BL	4.13
2	Ler	90 mM Glucose-BL	4.45
2	Ler	90 mM Glucose-BL	4.5
2	Ler	90 mM Glucose-BL	3.84
2	Ler	90 mM Glucose-BL	4.78
2	Ler	90 mM Glucose-BL	5.08
2	Ler	90 mM Glucose-BL	4.9
2	Ler	90 mM Glucose-BL	3.39
2	Ler	90 mM Glucose-BL	5.51
2	Ler	90 mM Glucose-BL	5.94
2	Ler	90 mM Glucose-BL	5.67
2	Ler	90 mM Glucose-BL	5.72
2	Ler	90 mM Glucose-BL	5.23
2	Ler	90 mM Glucose-BL	5.53
2	Ler	90 mM Glucose-BL	4.63
2	Ler	90 mM Glucose-BL	4.27
2	Ler	90 mM Glucose-BL	4.79
2	Ler	90 mM Glucose-BL	4.91
2	Ler	90 mM Glucose-BL	5.91
2	Ler	90 mM Glucose-BL	4.41
3	Ler	90 mM Glucose-BL	3.39
3	Ler	90 mM Glucose-BL	3.86
3	Ler	90 mM Glucose-BL	4.19
3	Ler	90 mM Glucose-BL	4.15
3	Ler	90 mM Glucose-BL	5.34
3	Ler	90 mM Glucose-BL	4.03
3	Ler	90 mM Glucose-BL	3.52
3	Ler	90 mM Glucose-BL	4.2
3	Ler	90 mM Glucose-BL	5.87
3	Ler	90 mM Glucose-BL	2.37
3	Ler	90 mM Glucose-BL	3
3	Ler	90 mM Glucose-BL	4
3	Ler	90 mM Glucose-BL	4.31
3	Ler	90 mM Glucose-BL	3.95
3	Ler	90 mM Glucose-BL	4.27
3	Ler	90 mM Glucose-BL	4.03
3	Ler	90 mM Glucose-BL	4.85
3	Ler	90 mM Glucose-BL	4.68
3	Ler	90 mM Glucose-BL	3.81
3	Ler	90 mM Glucose-BL	3.86
3	Ler	90 mM Glucose-BL	3.81
3	Ler	90 mM Glucose-BL	4.26
3	Ler	90 mM Glucose-BL	3.62
3	Ler	90 mM Glucose-BL	2.89
4	Ler	90 mM Glucose-BL	4.68
4	Ler	90 mM Glucose-BL	4.55
4	Ler	90 mM Glucose-BL	4.42
4	Ler	90 mM Glucose-BL	4.63
4	Ler	90 mM Glucose-BL	4.86
4	Ler	90 mM Glucose-BL	4.88
4	Ler	90 mM Glucose-BL	5.1
4	Ler	90 mM Glucose-BL	5.75
4	Ler	90 mM Glucose-BL	6.1
4	Ler	90 mM Glucose-BL	6.21
4	Ler	90 mM Glucose-BL	4.2
4	Ler	90 mM Glucose-BL	4.91
4	Ler	90 mM Glucose-BL	4.53
4	Ler	90 mM Glucose-BL	5.94
4	Ler	90 mM Glucose-BL	5.85
4	Ler	90 mM Glucose-BL	6.03
4	Ler	90 mM Glucose-BL	5.17
4	Ler	90 mM Glucose-BL	5.12
4	Ler	90 mM Glucose-BL	4.31
4	Ler	90 mM Glucose-BL	4.02
4	Ler	90 mM Glucose-BL	4.69
4	Ler	90 mM Glucose-BL	5.29
4	Ler	90 mM Glucose-BL	6.18
4	Ler	90 mM Glucose-BL	3.55
5	Ler	90 mM Glucose-BL	4.34
5	Ler	90 mM Glucose-BL	5.54
5	Ler	90 mM Glucose-BL	4.2
5	Ler	90 mM Glucose-BL	4.69
5	Ler	90 mM Glucose-BL	4.18
5	Ler	90 mM Glucose-BL	3.47
5	Ler	90 mM Glucose-BL	5.15
5	Ler	90 mM Glucose-BL	4.2
5	Ler	90 mM Glucose-BL	4.14
5	Ler	90 mM Glucose-BL	4.29
5	Ler	90 mM Glucose-BL	4.37
5	Ler	90 mM Glucose-BL	3.7
5	Ler	90 mM Glucose-BL	4.15
5	Ler	90 mM Glucose-BL	3.73
5	Ler	90 mM Glucose-BL	3.9
5	Ler	90 mM Glucose-BL	3.45
5	Ler	90 mM Glucose-BL	2.98
5	Ler	90 mM Glucose-BL	3.27
5	Ler	90 mM Glucose-BL	2.59
5	Ler	90 mM Glucose-BL	4.09
5	Ler	90 mM Glucose-BL	3.22
5	Ler	90 mM Glucose-BL	4.35
5	Ler	90 mM Glucose-BL	3.35
5	Ler	90 mM Glucose-BL	3.9
1	Ler	90 mM Glucose+BL	3.24
1	Ler	90 mM Glucose+BL	4.8
1	Ler	90 mM Glucose+BL	4.23
1	Ler	90 mM Glucose+BL	3.94
1	Ler	90 mM Glucose+BL	5.09
1	Ler	90 mM Glucose+BL	4.25
1	Ler	90 mM Glucose+BL	3.99
1	Ler	90 mM Glucose+BL	3.92
1	Ler	90 mM Glucose+BL	3.85
1	Ler	90 mM Glucose+BL	4.24
1	Ler	90 mM Glucose+BL	5.27
1	Ler	90 mM Glucose+BL	3.88
1	Ler	90 mM Glucose+BL	5.17
1	Ler	90 mM Glucose+BL	4.5
1	Ler	90 mM Glucose+BL	5.19
1	Ler	90 mM Glucose+BL	4.14
1	Ler	90 mM Glucose+BL	3.95
1	Ler	90 mM Glucose+BL	3.16
1	Ler	90 mM Glucose+BL	4.19
1	Ler	90 mM Glucose+BL	3.57
1	Ler	90 mM Glucose+BL	4.26
1	Ler	90 mM Glucose+BL	4.03
1	Ler	90 mM Glucose+BL	4.58
1	Ler	90 mM Glucose+BL	4.26
1	Ler	90 mM Glucose+BL	4.03
1	Ler	90 mM Glucose+BL	4.79
1	Ler	90 mM Glucose+BL	3.66
2	Ler	90 mM Glucose+BL	6.74
2	Ler	90 mM Glucose+BL	6.4
2	Ler	90 mM Glucose+BL	4.43
2	Ler	90 mM Glucose+BL	6.61
2	Ler	90 mM Glucose+BL	6.23
2	Ler	90 mM Glucose+BL	6.4
2	Ler	90 mM Glucose+BL	6.07
2	Ler	90 mM Glucose+BL	5.71
2	Ler	90 mM Glucose+BL	7.11
2	Ler	90 mM Glucose+BL	4.65
2	Ler	90 mM Glucose+BL	6.22
2	Ler	90 mM Glucose+BL	5.34
2	Ler	90 mM Glucose+BL	5.93
2	Ler	90 mM Glucose+BL	5.14
2	Ler	90 mM Glucose+BL	5.93
2	Ler	90 mM Glucose+BL	5.78
2	Ler	90 mM Glucose+BL	5.38
2	Ler	90 mM Glucose+BL	6.94
2	Ler	90 mM Glucose+BL	4.7
2	Ler	90 mM Glucose+BL	5.78
2	Ler	90 mM Glucose+BL	5.68
2	Ler	90 mM Glucose+BL	5.82
2	Ler	90 mM Glucose+BL	6.85
2	Ler	90 mM Glucose+BL	5.13
2	Ler	90 mM Glucose+BL	6.35
3	Ler	90 mM Glucose+BL	4.86
3	Ler	90 mM Glucose+BL	4.48
3	Ler	90 mM Glucose+BL	4.36
3	Ler	90 mM Glucose+BL	4.49
3	Ler	90 mM Glucose+BL	4.81
3	Ler	90 mM Glucose+BL	6.46
3	Ler	90 mM Glucose+BL	4.45
3	Ler	90 mM Glucose+BL	4.43
3	Ler	90 mM Glucose+BL	3.62
3	Ler	90 mM Glucose+BL	4.26
3	Ler	90 mM Glucose+BL	4.23
3	Ler	90 mM Glucose+BL	4.54
3	Ler	90 mM Glucose+BL	5.42
3	Ler	90 mM Glucose+BL	4.76
3	Ler	90 mM Glucose+BL	4.36
3	Ler	90 mM Glucose+BL	4.46
3	Ler	90 mM Glucose+BL	6.08
3	Ler	90 mM Glucose+BL	4.56
3	Ler	90 mM Glucose+BL	5.15
3	Ler	90 mM Glucose+BL	3.68
4	Ler	90 mM Glucose+BL	5.32
4	Ler	90 mM Glucose+BL	4.8
4	Ler	90 mM Glucose+BL	5.34
4	Ler	90 mM Glucose+BL	4.83
4	Ler	90 mM Glucose+BL	4.42
4	Ler	90 mM Glucose+BL	5.92
4	Ler	90 mM Glucose+BL	5.14
4	Ler	90 mM Glucose+BL	5.2
4	Ler	90 mM Glucose+BL	5.12
4	Ler	90 mM Glucose+BL	4.99
4	Ler	90 mM Glucose+BL	5.09
4	Ler	90 mM Glucose+BL	5.5
4	Ler	90 mM Glucose+BL	5.3
4	Ler	90 mM Glucose+BL	7.24
4	Ler	90 mM Glucose+BL	5.35
4	Ler	90 mM Glucose+BL	6.67
4	Ler	90 mM Glucose+BL	4.85
4	Ler	90 mM Glucose+BL	6.89
4	Ler	90 mM Glucose+BL	4.28
4	Ler	90 mM Glucose+BL	5.73
4	Ler	90 mM Glucose+BL	6.31
4	Ler	90 mM Glucose+BL	5.4
4	Ler	90 mM Glucose+BL	7.2
4	Ler	90 mM Glucose+BL	6.14
5	Ler	90 mM Glucose+BL	4.91
5	Ler	90 mM Glucose+BL	6.29
5	Ler	90 mM Glucose+BL	5.64
5	Ler	90 mM Glucose+BL	4.25
5	Ler	90 mM Glucose+BL	6.59
5	Ler	90 mM Glucose+BL	5.67
5	Ler	90 mM Glucose+BL	5.53
5	Ler	90 mM Glucose+BL	7.09
5	Ler	90 mM Glucose+BL	6.41
5	Ler	90 mM Glucose+BL	8.23
5	Ler	90 mM Glucose+BL	5.41
5	Ler	90 mM Glucose+BL	6.22
5	Ler	90 mM Glucose+BL	6.59
5	Ler	90 mM Glucose+BL	6.09
5	Ler	90 mM Glucose+BL	6.57
5	Ler	90 mM Glucose+BL	5.91
5	Ler	90 mM Glucose+BL	5.49
5	Ler	90 mM Glucose+BL	5.31
5	Ler	90 mM Glucose+BL	5.44
5	Ler	90 mM Glucose+BL	5.86
5	Ler	90 mM Glucose+BL	5.74
5	Ler	90 mM Glucose+BL	6.63
5	Ler	90 mM Glucose+BL	5.03
5	Ler	90 mM Glucose+BL	6.42
5	Ler	90 mM Glucose+BL	6.59
5	Ler	90 mM Glucose+BL	6.47
5	Ler	90 mM Glucose+BL	6.59
5	Ler	90 mM Glucose+BL	6.36
1	Ler	90mM Sucrose-BL	3.13
1	Ler	90mM Sucrose-BL	2.41
1	Ler	90mM Sucrose-BL	2.76
1	Ler	90mM Sucrose-BL	2.25
1	Ler	90mM Sucrose-BL	3.24
1	Ler	90mM Sucrose-BL	2.74
1	Ler	90mM Sucrose-BL	2.87
1	Ler	90mM Sucrose-BL	3.31
1	Ler	90mM Sucrose-BL	2.56
1	Ler	90mM Sucrose-BL	2.84
1	Ler	90mM Sucrose-BL	3.32
1	Ler	90mM Sucrose-BL	2.24
1	Ler	90mM Sucrose-BL	2.35
1	Ler	90mM Sucrose-BL	2.65
1	Ler	90mM Sucrose-BL	2.81
1	Ler	90mM Sucrose-BL	2.08
1	Ler	90mM Sucrose-BL	2.15
1	Ler	90mM Sucrose-BL	2.24
1	Ler	90mM Sucrose-BL	2.33
1	Ler	90mM Sucrose-BL	1.83
1	Ler	90mM Sucrose-BL	2.19
1	Ler	90mM Sucrose-BL	2.15
1	Ler	90mM Sucrose-BL	1.94
1	Ler	90mM Sucrose-BL	2.46
1	Ler	90mM Sucrose-BL	2.92
2	Ler	90mM Sucrose-BL	1.4
2	Ler	90mM Sucrose-BL	1.61
2	Ler	90mM Sucrose-BL	1.97
2	Ler	90mM Sucrose-BL	1.81
2	Ler	90mM Sucrose-BL	1.56
2	Ler	90mM Sucrose-BL	3.02
2	Ler	90mM Sucrose-BL	3.38
2	Ler	90mM Sucrose-BL	2.58
2	Ler	90mM Sucrose-BL	3.3
2	Ler	90mM Sucrose-BL	2.16
2	Ler	90mM Sucrose-BL	1.72
2	Ler	90mM Sucrose-BL	2.41
2	Ler	90mM Sucrose-BL	2.75
2	Ler	90mM Sucrose-BL	2.27
2	Ler	90mM Sucrose-BL	2.42
2	Ler	90mM Sucrose-BL	2.73
2	Ler	90mM Sucrose-BL	2.52
2	Ler	90mM Sucrose-BL	2.15
2	Ler	90mM Sucrose-BL	2.08
2	Ler	90mM Sucrose-BL	2.75
2	Ler	90mM Sucrose-BL	2.61
2	Ler	90mM Sucrose-BL	2.69
2	Ler	90mM Sucrose-BL	2.54
2	Ler	90mM Sucrose-BL	2.71
2	Ler	90mM Sucrose-BL	2.46
2	Ler	90mM Sucrose-BL	2.31
2	Ler	90mM Sucrose-BL	2.47
2	Ler	90mM Sucrose-BL	2.02
2	Ler	90mM Sucrose-BL	1.9
3	Ler	90mM Sucrose-BL	2.72
3	Ler	90mM Sucrose-BL	4.47
3	Ler	90mM Sucrose-BL	3.67
3	Ler	90mM Sucrose-BL	3.59
3	Ler	90mM Sucrose-BL	3.49
3	Ler	90mM Sucrose-BL	5.14
3	Ler	90mM Sucrose-BL	3.77
3	Ler	90mM Sucrose-BL	3.53
3	Ler	90mM Sucrose-BL	3.4
3	Ler	90mM Sucrose-BL	3.5
3	Ler	90mM Sucrose-BL	2.81
3	Ler	90mM Sucrose-BL	3.38
3	Ler	90mM Sucrose-BL	3.31
3	Ler	90mM Sucrose-BL	3.71
3	Ler	90mM Sucrose-BL	4.06
3	Ler	90mM Sucrose-BL	2.96
3	Ler	90mM Sucrose-BL	4.05
3	Ler	90mM Sucrose-BL	4.4
3	Ler	90mM Sucrose-BL	3.07
3	Ler	90mM Sucrose-BL	3.72
3	Ler	90mM Sucrose-BL	3.06
3	Ler	90mM Sucrose-BL	3.2
3	Ler	90mM Sucrose-BL	2.64
3	Ler	90mM Sucrose-BL	2.98
3	Ler	90mM Sucrose-BL	2.97
3	Ler	90mM Sucrose-BL	3.46
3	Ler	90mM Sucrose-BL	3.13
3	Ler	90mM Sucrose-BL	3.17
4	Ler	90mM Sucrose-BL	3.11
4	Ler	90mM Sucrose-BL	2.21
4	Ler	90mM Sucrose-BL	3.01
4	Ler	90mM Sucrose-BL	2.5
4	Ler	90mM Sucrose-BL	2.99
4	Ler	90mM Sucrose-BL	2.6
4	Ler	90mM Sucrose-BL	2.85
4	Ler	90mM Sucrose-BL	2.7
4	Ler	90mM Sucrose-BL	3.22
4	Ler	90mM Sucrose-BL	2.75
4	Ler	90mM Sucrose-BL	2.56
4	Ler	90mM Sucrose-BL	3.14
4	Ler	90mM Sucrose-BL	3.13
4	Ler	90mM Sucrose-BL	3.4
4	Ler	90mM Sucrose-BL	3.29
4	Ler	90mM Sucrose-BL	3.39
4	Ler	90mM Sucrose-BL	3.23
4	Ler	90mM Sucrose-BL	3.13
4	Ler	90mM Sucrose-BL	4.39
4	Ler	90mM Sucrose-BL	3.37
4	Ler	90mM Sucrose-BL	3.6
4	Ler	90mM Sucrose-BL	3.08
4	Ler	90mM Sucrose-BL	3.61
4	Ler	90mM Sucrose-BL	3.34
4	Ler	90mM Sucrose-BL	2.6
5	Ler	90mM Sucrose-BL	2.67
5	Ler	90mM Sucrose-BL	2.99
5	Ler	90mM Sucrose-BL	2.43
5	Ler	90mM Sucrose-BL	2.9
5	Ler	90mM Sucrose-BL	2.74
5	Ler	90mM Sucrose-BL	3.05
5	Ler	90mM Sucrose-BL	2.6
5	Ler	90mM Sucrose-BL	4.28
5	Ler	90mM Sucrose-BL	3.55
5	Ler	90mM Sucrose-BL	2.21
5	Ler	90mM Sucrose-BL	3.31
5	Ler	90mM Sucrose-BL	4.28
5	Ler	90mM Sucrose-BL	3.45
5	Ler	90mM Sucrose-BL	3.37
5	Ler	90mM Sucrose-BL	4.03
5	Ler	90mM Sucrose-BL	4.37
5	Ler	90mM Sucrose-BL	3.28
5	Ler	90mM Sucrose-BL	4.19
5	Ler	90mM Sucrose-BL	3.81
5	Ler	90mM Sucrose-BL	3.51
5	Ler	90mM Sucrose-BL	2.87
5	Ler	90mM Sucrose-BL	2.55
5	Ler	90mM Sucrose-BL	2.57
5	Ler	90mM Sucrose-BL	3.04
5	Ler	90mM Sucrose-BL	2.68
5	Ler	90mM Sucrose-BL	2.83
5	Ler	90mM Sucrose-BL	3.09
1	Ler	90mM Sucrose+BL	2.28
1	Ler	90mM Sucrose+BL	1.06
1	Ler	90mM Sucrose+BL	1.3
1	Ler	90mM Sucrose+BL	1.97
1	Ler	90mM Sucrose+BL	2.01
1	Ler	90mM Sucrose+BL	1.55
1	Ler	90mM Sucrose+BL	2.29
1	Ler	90mM Sucrose+BL	1.85
1	Ler	90mM Sucrose+BL	2.2
1	Ler	90mM Sucrose+BL	1.94
1	Ler	90mM Sucrose+BL	2.36
1	Ler	90mM Sucrose+BL	2.07
1	Ler	90mM Sucrose+BL	1.57
1	Ler	90mM Sucrose+BL	2.4
1	Ler	90mM Sucrose+BL	1.37
1	Ler	90mM Sucrose+BL	2.18
1	Ler	90mM Sucrose+BL	1.98
1	Ler	90mM Sucrose+BL	2.11
1	Ler	90mM Sucrose+BL	2.38
1	Ler	90mM Sucrose+BL	1.74
1	Ler	90mM Sucrose+BL	1.47
1	Ler	90mM Sucrose+BL	1.95
1	Ler	90mM Sucrose+BL	2.11
1	Ler	90mM Sucrose+BL	1.88
2	Ler	90mM Sucrose+BL	3.86
2	Ler	90mM Sucrose+BL	2
2	Ler	90mM Sucrose+BL	2.88
2	Ler	90mM Sucrose+BL	2.74
2	Ler	90mM Sucrose+BL	3.78
2	Ler	90mM Sucrose+BL	2.71
2	Ler	90mM Sucrose+BL	2.7
2	Ler	90mM Sucrose+BL	2.1
2	Ler	90mM Sucrose+BL	2.69
2	Ler	90mM Sucrose+BL	2.83
2	Ler	90mM Sucrose+BL	3.53
2	Ler	90mM Sucrose+BL	2.95
2	Ler	90mM Sucrose+BL	3.13
2	Ler	90mM Sucrose+BL	2.83
2	Ler	90mM Sucrose+BL	2.46
2	Ler	90mM Sucrose+BL	3.52
2	Ler	90mM Sucrose+BL	2.75
2	Ler	90mM Sucrose+BL	2.36
2	Ler	90mM Sucrose+BL	1.96
2	Ler	90mM Sucrose+BL	2.46
2	Ler	90mM Sucrose+BL	2.55
2	Ler	90mM Sucrose+BL	2.42
2	Ler	90mM Sucrose+BL	2.78
2	Ler	90mM Sucrose+BL	2.74
2	Ler	90mM Sucrose+BL	2.97
3	Ler	90mM Sucrose+BL	2.7
3	Ler	90mM Sucrose+BL	3
3	Ler	90mM Sucrose+BL	2.33
3	Ler	90mM Sucrose+BL	2.44
3	Ler	90mM Sucrose+BL	2.89
3	Ler	90mM Sucrose+BL	1.83
3	Ler	90mM Sucrose+BL	2.14
3	Ler	90mM Sucrose+BL	1.89
3	Ler	90mM Sucrose+BL	2.11
3	Ler	90mM Sucrose+BL	2.84
3	Ler	90mM Sucrose+BL	1.82
3	Ler	90mM Sucrose+BL	2
3	Ler	90mM Sucrose+BL	2.61
3	Ler	90mM Sucrose+BL	3.02
3	Ler	90mM Sucrose+BL	2.36
3	Ler	90mM Sucrose+BL	2.26
3	Ler	90mM Sucrose+BL	2.48
3	Ler	90mM Sucrose+BL	1.51
3	Ler	90mM Sucrose+BL	2.12
3	Ler	90mM Sucrose+BL	3.04
3	Ler	90mM Sucrose+BL	2.02
3	Ler	90mM Sucrose+BL	2.2
3	Ler	90mM Sucrose+BL	2.54
3	Ler	90mM Sucrose+BL	3.29
3	Ler	90mM Sucrose+BL	2.2
3	Ler	90mM Sucrose+BL	2.58
3	Ler	90mM Sucrose+BL	2.45
3	Ler	90mM Sucrose+BL	2.56
3	Ler	90mM Sucrose+BL	3.33
4	Ler	90mM Sucrose+BL	2.16
4	Ler	90mM Sucrose+BL	2.09
4	Ler	90mM Sucrose+BL	2.47
4	Ler	90mM Sucrose+BL	2.59
4	Ler	90mM Sucrose+BL	2.82
4	Ler	90mM Sucrose+BL	2.44
4	Ler	90mM Sucrose+BL	2.31
4	Ler	90mM Sucrose+BL	1.57
4	Ler	90mM Sucrose+BL	2.38
4	Ler	90mM Sucrose+BL	2.18
4	Ler	90mM Sucrose+BL	3
4	Ler	90mM Sucrose+BL	2.58
4	Ler	90mM Sucrose+BL	1.94
4	Ler	90mM Sucrose+BL	1.67
4	Ler	90mM Sucrose+BL	2.15
4	Ler	90mM Sucrose+BL	1.51
4	Ler	90mM Sucrose+BL	2.07
4	Ler	90mM Sucrose+BL	1.67
4	Ler	90mM Sucrose+BL	1.77
4	Ler	90mM Sucrose+BL	1.64
4	Ler	90mM Sucrose+BL	1.47
4	Ler	90mM Sucrose+BL	2.08
4	Ler	90mM Sucrose+BL	1.84
4	Ler	90mM Sucrose+BL	1.96
4	Ler	90mM Sucrose+BL	2.1
4	Ler	90mM Sucrose+BL	2.18
5	Ler	90mM Sucrose+BL	3.69
5	Ler	90mM Sucrose+BL	4.57
5	Ler	90mM Sucrose+BL	3.3
5	Ler	90mM Sucrose+BL	1.83
5	Ler	90mM Sucrose+BL	2.55
5	Ler	90mM Sucrose+BL	2.05
5	Ler	90mM Sucrose+BL	2.53
5	Ler	90mM Sucrose+BL	3.75
5	Ler	90mM Sucrose+BL	3.59
5	Ler	90mM Sucrose+BL	2.34
5	Ler	90mM Sucrose+BL	2.46
5	Ler	90mM Sucrose+BL	3.11
5	Ler	90mM Sucrose+BL	2.96
5	Ler	90mM Sucrose+BL	3.79
5	Ler	90mM Sucrose+BL	2.59
5	Ler	90mM Sucrose+BL	2.85
5	Ler	90mM Sucrose+BL	2.93
5	Ler	90mM Sucrose+BL	3.8
5	Ler	90mM Sucrose+BL	2.82
5	Ler	90mM Sucrose+BL	3.25
5	Ler	90mM Sucrose+BL	3.05
5	Ler	90mM Sucrose+BL	3.11
1	gin2-1	0-BL	1
1	gin2-1	0-BL	1.02
1	gin2-1	0-BL	1.2
1	gin2-1	0-BL	0.82
1	gin2-1	0-BL	0.99
1	gin2-1	0-BL	1.01
1	gin2-1	0-BL	0.99
1	gin2-1	0-BL	1.83
1	gin2-1	0-BL	0.88
1	gin2-1	0-BL	1
1	gin2-1	0-BL	1.03
1	gin2-1	0-BL	0.98
1	gin2-1	0-BL	1.15
1	gin2-1	0-BL	0.85
1	gin2-1	0-BL	0.8
1	gin2-1	0-BL	1.09
1	gin2-1	0-BL	0.74
1	gin2-1	0-BL	0.99
1	gin2-1	0-BL	0.69
1	gin2-1	0-BL	1.24
1	gin2-1	0-BL	1.015
2	gin2-1	0-BL	1.04
2	gin2-1	0-BL	1.46
2	gin2-1	0-BL	1
2	gin2-1	0-BL	1.2
2	gin2-1	0-BL	0.77
2	gin2-1	0-BL	1.06
2	gin2-1	0-BL	0.91
2	gin2-1	0-BL	0.87
2	gin2-1	0-BL	1.11
2	gin2-1	0-BL	1.2
2	gin2-1	0-BL	1.06
2	gin2-1	0-BL	0.74
2	gin2-1	0-BL	1.56
2	gin2-1	0-BL	1.52
2	gin2-1	0-BL	1.42
2	gin2-1	0-BL	0.96
2	gin2-1	0-BL	1.47
2	gin2-1	0-BL	1.15
2	gin2-1	0-BL	1.24
2	gin2-1	0-BL	1.13
2	gin2-1	0-BL	0.99
3	gin2-1	0-BL	1.78
3	gin2-1	0-BL	1.72
3	gin2-1	0-BL	1.12
3	gin2-1	0-BL	1.39
3	gin2-1	0-BL	1.17
3	gin2-1	0-BL	1.02
3	gin2-1	0-BL	1.54
3	gin2-1	0-BL	1.26
3	gin2-1	0-BL	1.11
3	gin2-1	0-BL	1.31
3	gin2-1	0-BL	1.02
3	gin2-1	0-BL	1.78
3	gin2-1	0-BL	1.51
3	gin2-1	0-BL	1.07
3	gin2-1	0-BL	1.69
3	gin2-1	0-BL	1.58
3	gin2-1	0-BL	1.42
3	gin2-1	0-BL	1.79
3	gin2-1	0-BL	1.39
3	gin2-1	0-BL	1.24
3	gin2-1	0-BL	1.45
4	gin2-1	0-BL	2.77
4	gin2-1	0-BL	2.83
4	gin2-1	0-BL	1.53
4	gin2-1	0-BL	2.07
4	gin2-1	0-BL	2.12
4	gin2-1	0-BL	1.66
4	gin2-1	0-BL	1.56
4	gin2-1	0-BL	1.44
4	gin2-1	0-BL	1.57
4	gin2-1	0-BL	1.38
4	gin2-1	0-BL	1.76
4	gin2-1	0-BL	1.13
4	gin2-1	0-BL	2.19
4	gin2-1	0-BL	3.24
4	gin2-1	0-BL	1.12
4	gin2-1	0-BL	1.35
4	gin2-1	0-BL	1.24
4	gin2-1	0-BL	1.93
4	gin2-1	0-BL	1.77
4	gin2-1	0-BL	1.66
4	gin2-1	0-BL	2.01
5	gin2-1	0-BL	0.95
5	gin2-1	0-BL	1.26
5	gin2-1	0-BL	1.26
5	gin2-1	0-BL	1.68
5	gin2-1	0-BL	1.41
5	gin2-1	0-BL	1.45
5	gin2-1	0-BL	1.25
5	gin2-1	0-BL	1.38
5	gin2-1	0-BL	1.33
5	gin2-1	0-BL	1.1
5	gin2-1	0-BL	0.96
5	gin2-1	0-BL	1.26
5	gin2-1	0-BL	0.95
5	gin2-1	0-BL	0.84
5	gin2-1	0-BL	1.59
5	gin2-1	0-BL	1.05
5	gin2-1	0-BL	1.86
5	gin2-1	0-BL	1.08
5	gin2-1	0-BL	0.92
5	gin2-1	0-BL	1.07
5	gin2-1	0-BL	1.18
5	gin2-1	0-BL	1.26
1	gin2-1	0+BL	2.14
1	gin2-1	0+BL	2.43
1	gin2-1	0+BL	2.7
1	gin2-1	0+BL	2.68
1	gin2-1	0+BL	2.53
1	gin2-1	0+BL	4
1	gin2-1	0+BL	5.29
1	gin2-1	0+BL	2.97
1	gin2-1	0+BL	1.96
1	gin2-1	0+BL	3.32
1	gin2-1	0+BL	2.1
1	gin2-1	0+BL	2.87
1	gin2-1	0+BL	2.3
1	gin2-1	0+BL	3.38
1	gin2-1	0+BL	3.59
1	gin2-1	0+BL	2.4
1	gin2-1	0+BL	3.31
1	gin2-1	0+BL	3.21
1	gin2-1	0+BL	3.24
1	gin2-1	0+BL	3.59
1	gin2-1	0+BL	2.77
2	gin2-1	0+BL	5.1
2	gin2-1	0+BL	4.37
2	gin2-1	0+BL	4.71
2	gin2-1	0+BL	6.47
2	gin2-1	0+BL	4.8
2	gin2-1	0+BL	6.55
2	gin2-1	0+BL	6.13
2	gin2-1	0+BL	5.63
2	gin2-1	0+BL	5.25
2	gin2-1	0+BL	5.6
2	gin2-1	0+BL	5.47
2	gin2-1	0+BL	5.71
2	gin2-1	0+BL	4.58
2	gin2-1	0+BL	3.45
2	gin2-1	0+BL	4.27
2	gin2-1	0+BL	6.05
2	gin2-1	0+BL	5.15
2	gin2-1	0+BL	5.57
2	gin2-1	0+BL	4.6
2	gin2-1	0+BL	3.99
2	gin2-1	0+BL	4.52
2	gin2-1	0+BL	3.47
3	gin2-1	0+BL	4.52
3	gin2-1	0+BL	4.92
3	gin2-1	0+BL	4.82
3	gin2-1	0+BL	3.89
3	gin2-1	0+BL	4.03
3	gin2-1	0+BL	7.34
3	gin2-1	0+BL	5.95
3	gin2-1	0+BL	5.47
3	gin2-1	0+BL	6.24
3	gin2-1	0+BL	6.17
3	gin2-1	0+BL	5.8
3	gin2-1	0+BL	5.3
3	gin2-1	0+BL	5.35
3	gin2-1	0+BL	10.34
3	gin2-1	0+BL	6.33
3	gin2-1	0+BL	7.6
3	gin2-1	0+BL	5.83
3	gin2-1	0+BL	4.7
3	gin2-1	0+BL	4.99
3	gin2-1	0+BL	7.64
3	gin2-1	0+BL	4.95
4	gin2-1	0+BL	4.98
4	gin2-1	0+BL	3.74
4	gin2-1	0+BL	5.63
4	gin2-1	0+BL	4.2
4	gin2-1	0+BL	5.65
4	gin2-1	0+BL	4.61
4	gin2-1	0+BL	6.54
4	gin2-1	0+BL	5.38
4	gin2-1	0+BL	4.32
4	gin2-1	0+BL	3.47
4	gin2-1	0+BL	6.44
4	gin2-1	0+BL	6.75
4	gin2-1	0+BL	4.68
4	gin2-1	0+BL	4.61
4	gin2-1	0+BL	6.39
4	gin2-1	0+BL	6.03
4	gin2-1	0+BL	4.79
4	gin2-1	0+BL	5.15
4	gin2-1	0+BL	5.44
4	gin2-1	0+BL	5.42
4	gin2-1	0+BL	5.7
4	gin2-1	0+BL	5.51
4	gin2-1	0+BL	4.1
4	gin2-1	0+BL	5.8
5	gin2-1	0+BL	4.7
5	gin2-1	0+BL	5.82
5	gin2-1	0+BL	5.07
5	gin2-1	0+BL	5.29
5	gin2-1	0+BL	5.72
5	gin2-1	0+BL	6.58
5	gin2-1	0+BL	3.74
5	gin2-1	0+BL	3.99
5	gin2-1	0+BL	4.46
5	gin2-1	0+BL	5.01
5	gin2-1	0+BL	4.61
5	gin2-1	0+BL	3.5
5	gin2-1	0+BL	4.18
5	gin2-1	0+BL	2.96
5	gin2-1	0+BL	2.82
5	gin2-1	0+BL	4.61
5	gin2-1	0+BL	4.52
5	gin2-1	0+BL	3.99
5	gin2-1	0+BL	4.33
5	gin2-1	0+BL	4.79
5	gin2-1	0+BL	4.88
1	gin2-1	90mM Mannitol-BL	1.02
1	gin2-1	90mM Mannitol-BL	1.02
1	gin2-1	90mM Mannitol-BL	1.09
1	gin2-1	90mM Mannitol-BL	0.98
1	gin2-1	90mM Mannitol-BL	1.27
1	gin2-1	90mM Mannitol-BL	1.03
1	gin2-1	90mM Mannitol-BL	1.03
1	gin2-1	90mM Mannitol-BL	1.08
1	gin2-1	90mM Mannitol-BL	1.21
1	gin2-1	90mM Mannitol-BL	1.38
1	gin2-1	90mM Mannitol-BL	1.35
1	gin2-1	90mM Mannitol-BL	1.24
1	gin2-1	90mM Mannitol-BL	1.08
1	gin2-1	90mM Mannitol-BL	1.21
1	gin2-1	90mM Mannitol-BL	1.29
1	gin2-1	90mM Mannitol-BL	1.27
1	gin2-1	90mM Mannitol-BL	1.19
1	gin2-1	90mM Mannitol-BL	1.22
1	gin2-1	90mM Mannitol-BL	1.31
1	gin2-1	90mM Mannitol-BL	1.14
1	gin2-1	90mM Mannitol-BL	0.99
2	gin2-1	90mM Mannitol-BL	1.24
2	gin2-1	90mM Mannitol-BL	1.63
2	gin2-1	90mM Mannitol-BL	1.3
2	gin2-1	90mM Mannitol-BL	1.17
2	gin2-1	90mM Mannitol-BL	1.17
2	gin2-1	90mM Mannitol-BL	1.62
2	gin2-1	90mM Mannitol-BL	1.32
2	gin2-1	90mM Mannitol-BL	1.18
2	gin2-1	90mM Mannitol-BL	1.04
2	gin2-1	90mM Mannitol-BL	1.49
2	gin2-1	90mM Mannitol-BL	1.14
2	gin2-1	90mM Mannitol-BL	1.01
2	gin2-1	90mM Mannitol-BL	0.94
2	gin2-1	90mM Mannitol-BL	0.97
2	gin2-1	90mM Mannitol-BL	0.65
2	gin2-1	90mM Mannitol-BL	1.23
2	gin2-1	90mM Mannitol-BL	0.91
2	gin2-1	90mM Mannitol-BL	1.12
2	gin2-1	90mM Mannitol-BL	0.97
2	gin2-1	90mM Mannitol-BL	0.7
2	gin2-1	90mM Mannitol-BL	1.09
2	gin2-1	90mM Mannitol-BL	1.34
2	gin2-1	90mM Mannitol-BL	1.5
2	gin2-1	90mM Mannitol-BL	0.99
3	gin2-1	90mM Mannitol-BL	1.39
3	gin2-1	90mM Mannitol-BL	0.93
3	gin2-1	90mM Mannitol-BL	1.06
3	gin2-1	90mM Mannitol-BL	0.87
3	gin2-1	90mM Mannitol-BL	0.88
3	gin2-1	90mM Mannitol-BL	0.99
3	gin2-1	90mM Mannitol-BL	0.96
3	gin2-1	90mM Mannitol-BL	1.07
3	gin2-1	90mM Mannitol-BL	1.06
3	gin2-1	90mM Mannitol-BL	0.95
3	gin2-1	90mM Mannitol-BL	1.09
3	gin2-1	90mM Mannitol-BL	0.86
3	gin2-1	90mM Mannitol-BL	1.29
3	gin2-1	90mM Mannitol-BL	0.88
3	gin2-1	90mM Mannitol-BL	1
3	gin2-1	90mM Mannitol-BL	1.17
3	gin2-1	90mM Mannitol-BL	1.4
3	gin2-1	90mM Mannitol-BL	0.86
3	gin2-1	90mM Mannitol-BL	0.81
3	gin2-1	90mM Mannitol-BL	0.89
3	gin2-1	90mM Mannitol-BL	1.24
4	gin2-1	90mM Mannitol-BL	1.1
4	gin2-1	90mM Mannitol-BL	1.01
4	gin2-1	90mM Mannitol-BL	0.77
4	gin2-1	90mM Mannitol-BL	0.99
4	gin2-1	90mM Mannitol-BL	0.77
4	gin2-1	90mM Mannitol-BL	1
4	gin2-1	90mM Mannitol-BL	1.3
4	gin2-1	90mM Mannitol-BL	0.86
4	gin2-1	90mM Mannitol-BL	0.89
4	gin2-1	90mM Mannitol-BL	0.93
4	gin2-1	90mM Mannitol-BL	1.15
4	gin2-1	90mM Mannitol-BL	0.95
4	gin2-1	90mM Mannitol-BL	0.74
4	gin2-1	90mM Mannitol-BL	1.02
4	gin2-1	90mM Mannitol-BL	0.81
4	gin2-1	90mM Mannitol-BL	1.35
4	gin2-1	90mM Mannitol-BL	1.24
4	gin2-1	90mM Mannitol-BL	1.26
4	gin2-1	90mM Mannitol-BL	1.45
4	gin2-1	90mM Mannitol-BL	0.92
4	gin2-1	90mM Mannitol-BL	1.23
4	gin2-1	90mM Mannitol-BL	1.04
4	gin2-1	90mM Mannitol-BL	0.99
4	gin2-1	90mM Mannitol-BL	1.45
4	gin2-1	90mM Mannitol-BL	1.66
4	gin2-1	90mM Mannitol-BL	0.89
5	gin2-1	90mM Mannitol-BL	0.96
5	gin2-1	90mM Mannitol-BL	0.93
5	gin2-1	90mM Mannitol-BL	1.02
5	gin2-1	90mM Mannitol-BL	0.74
5	gin2-1	90mM Mannitol-BL	1.11
5	gin2-1	90mM Mannitol-BL	1.28
5	gin2-1	90mM Mannitol-BL	0.74
5	gin2-1	90mM Mannitol-BL	1.14
5	gin2-1	90mM Mannitol-BL	0.89
5	gin2-1	90mM Mannitol-BL	0.94
5	gin2-1	90mM Mannitol-BL	1.16
5	gin2-1	90mM Mannitol-BL	1.05
5	gin2-1	90mM Mannitol-BL	0.92
5	gin2-1	90mM Mannitol-BL	1.52
5	gin2-1	90mM Mannitol-BL	1.7
5	gin2-1	90mM Mannitol-BL	1.5
5	gin2-1	90mM Mannitol-BL	1.17
5	gin2-1	90mM Mannitol-BL	0.98
5	gin2-1	90mM Mannitol-BL	1.11
5	gin2-1	90mM Mannitol-BL	1.23
5	gin2-1	90mM Mannitol-BL	0.97
1	gin2-1	90mM Mannitol+BL	2.92
1	gin2-1	90mM Mannitol+BL	3.3
1	gin2-1	90mM Mannitol+BL	2.79
1	gin2-1	90mM Mannitol+BL	2.94
1	gin2-1	90mM Mannitol+BL	2.61
1	gin2-1	90mM Mannitol+BL	2.9
1	gin2-1	90mM Mannitol+BL	2.35
1	gin2-1	90mM Mannitol+BL	3.26
1	gin2-1	90mM Mannitol+BL	3.57
1	gin2-1	90mM Mannitol+BL	3.73
1	gin2-1	90mM Mannitol+BL	3.12
1	gin2-1	90mM Mannitol+BL	3.12
1	gin2-1	90mM Mannitol+BL	3.47
1	gin2-1	90mM Mannitol+BL	4.67
1	gin2-1	90mM Mannitol+BL	3.45
1	gin2-1	90mM Mannitol+BL	3.58
1	gin2-1	90mM Mannitol+BL	3.66
1	gin2-1	90mM Mannitol+BL	3.95
1	gin2-1	90mM Mannitol+BL	3.4
1	gin2-1	90mM Mannitol+BL	3.23
1	gin2-1	90mM Mannitol+BL	2.89
1	gin2-1	90mM Mannitol+BL	3.48
1	gin2-1	90mM Mannitol+BL	3.63
1	gin2-1	90mM Mannitol+BL	3.09
2	gin2-1	90mM Mannitol+BL	5.01
2	gin2-1	90mM Mannitol+BL	1.68
2	gin2-1	90mM Mannitol+BL	3.82
2	gin2-1	90mM Mannitol+BL	3.52
2	gin2-1	90mM Mannitol+BL	5.32
2	gin2-1	90mM Mannitol+BL	4.1
2	gin2-1	90mM Mannitol+BL	3.45
2	gin2-1	90mM Mannitol+BL	3.45
2	gin2-1	90mM Mannitol+BL	5.01
2	gin2-1	90mM Mannitol+BL	5.26
2	gin2-1	90mM Mannitol+BL	3.62
2	gin2-1	90mM Mannitol+BL	4.29
2	gin2-1	90mM Mannitol+BL	4.3
2	gin2-1	90mM Mannitol+BL	2.99
2	gin2-1	90mM Mannitol+BL	4.56
2	gin2-1	90mM Mannitol+BL	4.86
2	gin2-1	90mM Mannitol+BL	4.46
2	gin2-1	90mM Mannitol+BL	6.29
2	gin2-1	90mM Mannitol+BL	5.18
2	gin2-1	90mM Mannitol+BL	4.13
2	gin2-1	90mM Mannitol+BL	4.71
3	gin2-1	90mM Mannitol+BL	3.45
3	gin2-1	90mM Mannitol+BL	3.83
3	gin2-1	90mM Mannitol+BL	3.16
3	gin2-1	90mM Mannitol+BL	3.4
3	gin2-1	90mM Mannitol+BL	2.74
3	gin2-1	90mM Mannitol+BL	2.86
3	gin2-1	90mM Mannitol+BL	3.8
3	gin2-1	90mM Mannitol+BL	3.84
3	gin2-1	90mM Mannitol+BL	4.43
3	gin2-1	90mM Mannitol+BL	2.97
3	gin2-1	90mM Mannitol+BL	4.57
3	gin2-1	90mM Mannitol+BL	5
3	gin2-1	90mM Mannitol+BL	4.29
3	gin2-1	90mM Mannitol+BL	4.41
3	gin2-1	90mM Mannitol+BL	3.8
3	gin2-1	90mM Mannitol+BL	6.17
3	gin2-1	90mM Mannitol+BL	3.71
3	gin2-1	90mM Mannitol+BL	4.35
3	gin2-1	90mM Mannitol+BL	4.64
3	gin2-1	90mM Mannitol+BL	3.87
3	gin2-1	90mM Mannitol+BL	4.74
3	gin2-1	90mM Mannitol+BL	4.23
3	gin2-1	90mM Mannitol+BL	5.43
3	gin2-1	90mM Mannitol+BL	4.07
3	gin2-1	90mM Mannitol+BL	3.22
3	gin2-1	90mM Mannitol+BL	3.77
4	gin2-1	90mM Mannitol+BL	4.07
4	gin2-1	90mM Mannitol+BL	4.03
4	gin2-1	90mM Mannitol+BL	4.6
4	gin2-1	90mM Mannitol+BL	5.38
4	gin2-1	90mM Mannitol+BL	5.2
4	gin2-1	90mM Mannitol+BL	3.6
4	gin2-1	90mM Mannitol+BL	2.97
4	gin2-1	90mM Mannitol+BL	3.49
4	gin2-1	90mM Mannitol+BL	4.21
4	gin2-1	90mM Mannitol+BL	4.29
4	gin2-1	90mM Mannitol+BL	3.33
4	gin2-1	90mM Mannitol+BL	2.67
4	gin2-1	90mM Mannitol+BL	4.08
4	gin2-1	90mM Mannitol+BL	4.51
4	gin2-1	90mM Mannitol+BL	4.01
4	gin2-1	90mM Mannitol+BL	2.58
4	gin2-1	90mM Mannitol+BL	4.42
4	gin2-1	90mM Mannitol+BL	3.36
4	gin2-1	90mM Mannitol+BL	3.02
4	gin2-1	90mM Mannitol+BL	3.8
4	gin2-1	90mM Mannitol+BL	3.88
5	gin2-1	90mM Mannitol+BL	2.64
5	gin2-1	90mM Mannitol+BL	5.11
5	gin2-1	90mM Mannitol+BL	3.16
5	gin2-1	90mM Mannitol+BL	2.47
5	gin2-1	90mM Mannitol+BL	3.54
5	gin2-1	90mM Mannitol+BL	4.01
5	gin2-1	90mM Mannitol+BL	3.25
5	gin2-1	90mM Mannitol+BL	5.22
5	gin2-1	90mM Mannitol+BL	4.74
5	gin2-1	90mM Mannitol+BL	4.87
5	gin2-1	90mM Mannitol+BL	4.24
5	gin2-1	90mM Mannitol+BL	3.49
5	gin2-1	90mM Mannitol+BL	2.98
5	gin2-1	90mM Mannitol+BL	3.6
5	gin2-1	90mM Mannitol+BL	4.73
5	gin2-1	90mM Mannitol+BL	4.7
5	gin2-1	90mM Mannitol+BL	2.9
5	gin2-1	90mM Mannitol+BL	2.69
5	gin2-1	90mM Mannitol+BL	4.08
5	gin2-1	90mM Mannitol+BL	3.63
5	gin2-1	90mM Mannitol+BL	4.87
5	gin2-1	90mM Mannitol+BL	4.88
5	gin2-1	90mM Mannitol+BL	4.9
5	gin2-1	90mM Mannitol+BL	5.6
5	gin2-1	90mM Mannitol+BL	4.61
5	gin2-1	90mM Mannitol+BL	4.97
5	gin2-1	90mM Mannitol+BL	4.42
5	gin2-1	90mM Mannitol+BL	6.03
1	gin2-1	90 mM Glucose-BL	4.26
1	gin2-1	90 mM Glucose-BL	3.69
1	gin2-1	90 mM Glucose-BL	3.88
1	gin2-1	90 mM Glucose-BL	4.86
1	gin2-1	90 mM Glucose-BL	4.02
1	gin2-1	90 mM Glucose-BL	3.78
1	gin2-1	90 mM Glucose-BL	3.43
1	gin2-1	90 mM Glucose-BL	3.48
1	gin2-1	90 mM Glucose-BL	3.63
1	gin2-1	90 mM Glucose-BL	3.58
1	gin2-1	90 mM Glucose-BL	3.62
1	gin2-1	90 mM Glucose-BL	3.53
1	gin2-1	90 mM Glucose-BL	5.04
1	gin2-1	90 mM Glucose-BL	3.72
1	gin2-1	90 mM Glucose-BL	4.04
1	gin2-1	90 mM Glucose-BL	4.91
1	gin2-1	90 mM Glucose-BL	3.12
1	gin2-1	90 mM Glucose-BL	3.75
1	gin2-1	90 mM Glucose-BL	4.33
1	gin2-1	90 mM Glucose-BL	3.89
1	gin2-1	90 mM Glucose-BL	3.84
1	gin2-1	90 mM Glucose-BL	3.84
1	gin2-1	90 mM Glucose-BL	3.75
1	gin2-1	90 mM Glucose-BL	3.59
1	gin2-1	90 mM Glucose-BL	3.77
1	gin2-1	90 mM Glucose-BL	2.94
1	gin2-1	90 mM Glucose-BL	3.05
1	gin2-1	90 mM Glucose-BL	4.67
1	gin2-1	90 mM Glucose-BL	3.38
1	gin2-1	90 mM Glucose-BL	3.68
2	gin2-1	90 mM Glucose-BL	4.95
2	gin2-1	90 mM Glucose-BL	4.7
2	gin2-1	90 mM Glucose-BL	4.03
2	gin2-1	90 mM Glucose-BL	5.29
2	gin2-1	90 mM Glucose-BL	3.73
2	gin2-1	90 mM Glucose-BL	5.63
2	gin2-1	90 mM Glucose-BL	3.9
2	gin2-1	90 mM Glucose-BL	4.24
2	gin2-1	90 mM Glucose-BL	4.15
2	gin2-1	90 mM Glucose-BL	4.14
2	gin2-1	90 mM Glucose-BL	3.21
2	gin2-1	90 mM Glucose-BL	3.69
2	gin2-1	90 mM Glucose-BL	3.26
2	gin2-1	90 mM Glucose-BL	5.03
2	gin2-1	90 mM Glucose-BL	4.53
2	gin2-1	90 mM Glucose-BL	5.21
2	gin2-1	90 mM Glucose-BL	4.93
2	gin2-1	90 mM Glucose-BL	5.49
2	gin2-1	90 mM Glucose-BL	3.49
2	gin2-1	90 mM Glucose-BL	4.18
2	gin2-1	90 mM Glucose-BL	3.36
2	gin2-1	90 mM Glucose-BL	2.92
2	gin2-1	90 mM Glucose-BL	5.06
2	gin2-1	90 mM Glucose-BL	3.12
2	gin2-1	90 mM Glucose-BL	3.41
2	gin2-1	90 mM Glucose-BL	2.52
3	gin2-1	90 mM Glucose-BL	3.43
3	gin2-1	90 mM Glucose-BL	4.44
3	gin2-1	90 mM Glucose-BL	4.01
3	gin2-1	90 mM Glucose-BL	3.51
3	gin2-1	90 mM Glucose-BL	3.84
3	gin2-1	90 mM Glucose-BL	3.47
3	gin2-1	90 mM Glucose-BL	4.11
3	gin2-1	90 mM Glucose-BL	4.32
3	gin2-1	90 mM Glucose-BL	4.88
3	gin2-1	90 mM Glucose-BL	3.51
3	gin2-1	90 mM Glucose-BL	3.96
3	gin2-1	90 mM Glucose-BL	4.3
3	gin2-1	90 mM Glucose-BL	3.74
3	gin2-1	90 mM Glucose-BL	3.66
3	gin2-1	90 mM Glucose-BL	5
3	gin2-1	90 mM Glucose-BL	3.27
3	gin2-1	90 mM Glucose-BL	3.64
3	gin2-1	90 mM Glucose-BL	2.99
3	gin2-1	90 mM Glucose-BL	3.51
3	gin2-1	90 mM Glucose-BL	3.28
3	gin2-1	90 mM Glucose-BL	3.93
3	gin2-1	90 mM Glucose-BL	3.12
3	gin2-1	90 mM Glucose-BL	2.98
3	gin2-1	90 mM Glucose-BL	2.96
3	gin2-1	90 mM Glucose-BL	3.49
3	gin2-1	90 mM Glucose-BL	2.8
4	gin2-1	90 mM Glucose-BL	3.36
4	gin2-1	90 mM Glucose-BL	3.03
4	gin2-1	90 mM Glucose-BL	3.43
4	gin2-1	90 mM Glucose-BL	2.1
4	gin2-1	90 mM Glucose-BL	3.57
4	gin2-1	90 mM Glucose-BL	3.5
4	gin2-1	90 mM Glucose-BL	3.1
4	gin2-1	90 mM Glucose-BL	3.1
4	gin2-1	90 mM Glucose-BL	3.96
4	gin2-1	90 mM Glucose-BL	4.97
4	gin2-1	90 mM Glucose-BL	4.65
4	gin2-1	90 mM Glucose-BL	3.55
4	gin2-1	90 mM Glucose-BL	3.53
4	gin2-1	90 mM Glucose-BL	3.81
4	gin2-1	90 mM Glucose-BL	4.26
4	gin2-1	90 mM Glucose-BL	3.8
4	gin2-1	90 mM Glucose-BL	3.75
4	gin2-1	90 mM Glucose-BL	3.62
4	gin2-1	90 mM Glucose-BL	2.97
4	gin2-1	90 mM Glucose-BL	3.44
4	gin2-1	90 mM Glucose-BL	4.45
4	gin2-1	90 mM Glucose-BL	3.81
4	gin2-1	90 mM Glucose-BL	3.69
4	gin2-1	90 mM Glucose-BL	2.75
4	gin2-1	90 mM Glucose-BL	2.9
5	gin2-1	90 mM Glucose-BL	3.12
5	gin2-1	90 mM Glucose-BL	4.1
5	gin2-1	90 mM Glucose-BL	3.27
5	gin2-1	90 mM Glucose-BL	2.79
5	gin2-1	90 mM Glucose-BL	1.72
5	gin2-1	90 mM Glucose-BL	2.53
5	gin2-1	90 mM Glucose-BL	3.48
5	gin2-1	90 mM Glucose-BL	5
5	gin2-1	90 mM Glucose-BL	3.49
5	gin2-1	90 mM Glucose-BL	3.77
5	gin2-1	90 mM Glucose-BL	4.4
5	gin2-1	90 mM Glucose-BL	3.06
5	gin2-1	90 mM Glucose-BL	4.38
5	gin2-1	90 mM Glucose-BL	4.55
5	gin2-1	90 mM Glucose-BL	4.44
5	gin2-1	90 mM Glucose-BL	4.23
5	gin2-1	90 mM Glucose-BL	4.32
5	gin2-1	90 mM Glucose-BL	3.55
5	gin2-1	90 mM Glucose-BL	3.37
5	gin2-1	90 mM Glucose-BL	3.59
5	gin2-1	90 mM Glucose-BL	3.68
1	gin2-1	90 mM Glucose+BL	3.79
1	gin2-1	90 mM Glucose+BL	2.85
1	gin2-1	90 mM Glucose+BL	3.47
1	gin2-1	90 mM Glucose+BL	2.81
1	gin2-1	90 mM Glucose+BL	3.16
1	gin2-1	90 mM Glucose+BL	3.1
1	gin2-1	90 mM Glucose+BL	2.87
1	gin2-1	90 mM Glucose+BL	4.95
1	gin2-1	90 mM Glucose+BL	4.89
1	gin2-1	90 mM Glucose+BL	3.83
1	gin2-1	90 mM Glucose+BL	3.63
1	gin2-1	90 mM Glucose+BL	3.78
1	gin2-1	90 mM Glucose+BL	4.66
1	gin2-1	90 mM Glucose+BL	4.56
1	gin2-1	90 mM Glucose+BL	3.6
1	gin2-1	90 mM Glucose+BL	3.97
1	gin2-1	90 mM Glucose+BL	3.69
1	gin2-1	90 mM Glucose+BL	2.84
1	gin2-1	90 mM Glucose+BL	3.32
1	gin2-1	90 mM Glucose+BL	4.05
1	gin2-1	90 mM Glucose+BL	3.69
2	gin2-1	90 mM Glucose+BL	6.46
2	gin2-1	90 mM Glucose+BL	4.98
2	gin2-1	90 mM Glucose+BL	6.61
2	gin2-1	90 mM Glucose+BL	6.12
2	gin2-1	90 mM Glucose+BL	4.89
2	gin2-1	90 mM Glucose+BL	5.84
2	gin2-1	90 mM Glucose+BL	6.52
2	gin2-1	90 mM Glucose+BL	5.36
2	gin2-1	90 mM Glucose+BL	4.59
2	gin2-1	90 mM Glucose+BL	6.47
2	gin2-1	90 mM Glucose+BL	4.6
2	gin2-1	90 mM Glucose+BL	6.89
2	gin2-1	90 mM Glucose+BL	4.69
2	gin2-1	90 mM Glucose+BL	3.74
2	gin2-1	90 mM Glucose+BL	4.5
2	gin2-1	90 mM Glucose+BL	5.96
2	gin2-1	90 mM Glucose+BL	5.62
2	gin2-1	90 mM Glucose+BL	6.17
2	gin2-1	90 mM Glucose+BL	6.27
2	gin2-1	90 mM Glucose+BL	5.75
2	gin2-1	90 mM Glucose+BL	5.49
2	gin2-1	90 mM Glucose+BL	5.87
2	gin2-1	90 mM Glucose+BL	4.64
2	gin2-1	90 mM Glucose+BL	5.15
2	gin2-1	90 mM Glucose+BL	5.99
2	gin2-1	90 mM Glucose+BL	5.68
2	gin2-1	90 mM Glucose+BL	5.24
2	gin2-1	90 mM Glucose+BL	5.03
2	gin2-1	90 mM Glucose+BL	4.4
2	gin2-1	90 mM Glucose+BL	6
2	gin2-1	90 mM Glucose+BL	6.31
3	gin2-1	90 mM Glucose+BL	4.16
3	gin2-1	90 mM Glucose+BL	4.33
3	gin2-1	90 mM Glucose+BL	4.36
3	gin2-1	90 mM Glucose+BL	4.2
3	gin2-1	90 mM Glucose+BL	4.31
3	gin2-1	90 mM Glucose+BL	3.88
3	gin2-1	90 mM Glucose+BL	4.5
3	gin2-1	90 mM Glucose+BL	4.55
3	gin2-1	90 mM Glucose+BL	4.48
3	gin2-1	90 mM Glucose+BL	3.91
3	gin2-1	90 mM Glucose+BL	3.16
3	gin2-1	90 mM Glucose+BL	3.99
3	gin2-1	90 mM Glucose+BL	5.6
3	gin2-1	90 mM Glucose+BL	3.93
3	gin2-1	90 mM Glucose+BL	5.03
3	gin2-1	90 mM Glucose+BL	4.56
3	gin2-1	90 mM Glucose+BL	3.43
3	gin2-1	90 mM Glucose+BL	3.54
3	gin2-1	90 mM Glucose+BL	5.36
3	gin2-1	90 mM Glucose+BL	2.94
3	gin2-1	90 mM Glucose+BL	4.46
3	gin2-1	90 mM Glucose+BL	3.76
4	gin2-1	90 mM Glucose+BL	3.81
4	gin2-1	90 mM Glucose+BL	4.96
4	gin2-1	90 mM Glucose+BL	4.63
4	gin2-1	90 mM Glucose+BL	4.22
4	gin2-1	90 mM Glucose+BL	4.05
4	gin2-1	90 mM Glucose+BL	3.45
4	gin2-1	90 mM Glucose+BL	4.42
4	gin2-1	90 mM Glucose+BL	3.65
4	gin2-1	90 mM Glucose+BL	4.88
4	gin2-1	90 mM Glucose+BL	3.96
4	gin2-1	90 mM Glucose+BL	5.27
4	gin2-1	90 mM Glucose+BL	4.56
4	gin2-1	90 mM Glucose+BL	5.39
4	gin2-1	90 mM Glucose+BL	5.04
4	gin2-1	90 mM Glucose+BL	4.81
4	gin2-1	90 mM Glucose+BL	4.62
4	gin2-1	90 mM Glucose+BL	4.16
4	gin2-1	90 mM Glucose+BL	4.97
4	gin2-1	90 mM Glucose+BL	4.14
4	gin2-1	90 mM Glucose+BL	4.66
4	gin2-1	90 mM Glucose+BL	5.21
4	gin2-1	90 mM Glucose+BL	5.2
4	gin2-1	90 mM Glucose+BL	3.71
4	gin2-1	90 mM Glucose+BL	5.02
4	gin2-1	90 mM Glucose+BL	4.49
4	gin2-1	90 mM Glucose+BL	4.9
5	gin2-1	90 mM Glucose+BL	5.27
5	gin2-1	90 mM Glucose+BL	4
5	gin2-1	90 mM Glucose+BL	4.27
5	gin2-1	90 mM Glucose+BL	5.1
5	gin2-1	90 mM Glucose+BL	5.76
5	gin2-1	90 mM Glucose+BL	4.87
5	gin2-1	90 mM Glucose+BL	6.18
5	gin2-1	90 mM Glucose+BL	5.48
5	gin2-1	90 mM Glucose+BL	6
5	gin2-1	90 mM Glucose+BL	6.6
5	gin2-1	90 mM Glucose+BL	6.83
5	gin2-1	90 mM Glucose+BL	4.6
5	gin2-1	90 mM Glucose+BL	3.56
5	gin2-1	90 mM Glucose+BL	3.76
5	gin2-1	90 mM Glucose+BL	5.93
5	gin2-1	90 mM Glucose+BL	6.12
5	gin2-1	90 mM Glucose+BL	5.65
5	gin2-1	90 mM Glucose+BL	4.88
5	gin2-1	90 mM Glucose+BL	4.71
5	gin2-1	90 mM Glucose+BL	8.23
5	gin2-1	90 mM Glucose+BL	5.39
1	gin2-1	90 mM Sucrose-BL	2.07
1	gin2-1	90 mM Sucrose-BL	0.91
1	gin2-1	90 mM Sucrose-BL	1.62
1	gin2-1	90 mM Sucrose-BL	1.61
1	gin2-1	90 mM Sucrose-BL	1.18
1	gin2-1	90 mM Sucrose-BL	1.16
1	gin2-1	90 mM Sucrose-BL	1.66
1	gin2-1	90 mM Sucrose-BL	1.2
1	gin2-1	90 mM Sucrose-BL	1.73
1	gin2-1	90 mM Sucrose-BL	2.08
1	gin2-1	90 mM Sucrose-BL	1.97
1	gin2-1	90 mM Sucrose-BL	2.52
1	gin2-1	90 mM Sucrose-BL	2.57
1	gin2-1	90 mM Sucrose-BL	2.54
1	gin2-1	90 mM Sucrose-BL	2.07
1	gin2-1	90 mM Sucrose-BL	2.44
1	gin2-1	90 mM Sucrose-BL	1.56
1	gin2-1	90 mM Sucrose-BL	2.1
1	gin2-1	90 mM Sucrose-BL	1.9
1	gin2-1	90 mM Sucrose-BL	1.7
1	gin2-1	90 mM Sucrose-BL	2.03
1	gin2-1	90 mM Sucrose-BL	1.66
1	gin2-1	90 mM Sucrose-BL	1.63
1	gin2-1	90 mM Sucrose-BL	1.93
1	gin2-1	90 mM Sucrose-BL	2.07
1	gin2-1	90 mM Sucrose-BL	2.15
1	gin2-1	90 mM Sucrose-BL	2.66
2	gin2-1	90 mM Sucrose-BL	1.77
2	gin2-1	90 mM Sucrose-BL	1.87
2	gin2-1	90 mM Sucrose-BL	2.13
2	gin2-1	90 mM Sucrose-BL	2.42
2	gin2-1	90 mM Sucrose-BL	2.44
2	gin2-1	90 mM Sucrose-BL	2.06
2	gin2-1	90 mM Sucrose-BL	2
2	gin2-1	90 mM Sucrose-BL	1.53
2	gin2-1	90 mM Sucrose-BL	2.6
2	gin2-1	90 mM Sucrose-BL	2.83
2	gin2-1	90 mM Sucrose-BL	2.25
2	gin2-1	90 mM Sucrose-BL	2.74
2	gin2-1	90 mM Sucrose-BL	2.04
2	gin2-1	90 mM Sucrose-BL	2.93
2	gin2-1	90 mM Sucrose-BL	2.71
2	gin2-1	90 mM Sucrose-BL	3.03
2	gin2-1	90mM Sucrose-BL	3.51
2	gin2-1	90mM Sucrose-BL	2.62
2	gin2-1	90mM Sucrose-BL	3.03
2	gin2-1	90mM Sucrose-BL	2.23
2	gin2-1	90mM Sucrose-BL	2.12
2	gin2-1	90mM Sucrose-BL	2.49
2	gin2-1	90mM Sucrose-BL	2.71
2	gin2-1	90mM Sucrose-BL	1.79
2	gin2-1	90mM Sucrose-BL	2.46
2	gin2-1	90mM Sucrose-BL	1.93
2	gin2-1	90mM Sucrose-BL	1.78
2	gin2-1	90mM Sucrose-BL	2.02
3	gin2-1	90mM Sucrose-BL	3.01
3	gin2-1	90mM Sucrose-BL	3.05
3	gin2-1	90mM Sucrose-BL	1.99
3	gin2-1	90mM Sucrose-BL	2.41
3	gin2-1	90mM Sucrose-BL	1.83
3	gin2-1	90mM Sucrose-BL	1.72
3	gin2-1	90mM Sucrose-BL	1.86
3	gin2-1	90mM Sucrose-BL	2
3	gin2-1	90mM Sucrose-BL	2.24
3	gin2-1	90mM Sucrose-BL	3.85
3	gin2-1	90mM Sucrose-BL	3.25
3	gin2-1	90mM Sucrose-BL	2.69
3	gin2-1	90mM Sucrose-BL	2.91
3	gin2-1	90mM Sucrose-BL	2.97
3	gin2-1	90mM Sucrose-BL	2.53
3	gin2-1	90mM Sucrose-BL	3.59
3	gin2-1	90mM Sucrose-BL	2.69
3	gin2-1	90mM Sucrose-BL	2.99
3	gin2-1	90mM Sucrose-BL	3
3	gin2-1	90mM Sucrose-BL	2.47
3	gin2-1	90mM Sucrose-BL	2.17
3	gin2-1	90mM Sucrose-BL	2.84
3	gin2-1	90mM Sucrose-BL	3.27
3	gin2-1	90mM Sucrose-BL	3.94
3	gin2-1	90mM Sucrose-BL	3.01
3	gin2-1	90mM Sucrose-BL	2.84
3	gin2-1	90mM Sucrose-BL	3.1
3	gin2-1	90mM Sucrose-BL	2.45
4	gin2-1	90mM Sucrose-BL	2.61
4	gin2-1	90mM Sucrose-BL	3.18
4	gin2-1	90mM Sucrose-BL	2.61
4	gin2-1	90mM Sucrose-BL	3.49
4	gin2-1	90mM Sucrose-BL	2.88
4	gin2-1	90mM Sucrose-BL	3.27
4	gin2-1	90mM Sucrose-BL	2.24
4	gin2-1	90mM Sucrose-BL	2.42
4	gin2-1	90mM Sucrose-BL	2.91
4	gin2-1	90mM Sucrose-BL	2.22
4	gin2-1	90mM Sucrose-BL	3.17
4	gin2-1	90mM Sucrose-BL	2.77
4	gin2-1	90mM Sucrose-BL	2.47
4	gin2-1	90mM Sucrose-BL	2.27
4	gin2-1	90mM Sucrose-BL	2.67
4	gin2-1	90mM Sucrose-BL	1.79
4	gin2-1	90mM Sucrose-BL	2.11
4	gin2-1	90mM Sucrose-BL	2.26
4	gin2-1	90mM Sucrose-BL	2.18
4	gin2-1	90mM Sucrose-BL	2.13
4	gin2-1	90mM Sucrose-BL	2.1
4	gin2-1	90mM Sucrose-BL	1.95
4	gin2-1	90mM Sucrose-BL	2.77
4	gin2-1	90mM Sucrose-BL	2.02
4	gin2-1	90mM Sucrose-BL	2.2
5	gin2-1	90mM Sucrose-BL	2.97
5	gin2-1	90mM Sucrose-BL	2.22
5	gin2-1	90mM Sucrose-BL	2.26
5	gin2-1	90mM Sucrose-BL	1.97
5	gin2-1	90mM Sucrose-BL	2.75
5	gin2-1	90mM Sucrose-BL	2.09
5	gin2-1	90mM Sucrose-BL	2.77
5	gin2-1	90mM Sucrose-BL	1.5
5	gin2-1	90mM Sucrose-BL	1.66
5	gin2-1	90mM Sucrose-BL	2.77
5	gin2-1	90mM Sucrose-BL	3.15
5	gin2-1	90mM Sucrose-BL	3.31
5	gin2-1	90mM Sucrose-BL	2.88
5	gin2-1	90mM Sucrose-BL	2.95
5	gin2-1	90mM Sucrose-BL	3.81
5	gin2-1	90mM Sucrose-BL	1.62
5	gin2-1	90mM Sucrose-BL	2.65
5	gin2-1	90mM Sucrose-BL	2.61
5	gin2-1	90mM Sucrose-BL	2.51
5	gin2-1	90mM Sucrose-BL	3.4
5	gin2-1	90mM Sucrose-BL	2.47
5	gin2-1	90mM Sucrose-BL	3.2
5	gin2-1	90mM Sucrose-BL	3.2
5	gin2-1	90mM Sucrose-BL	3.73
5	gin2-1	90mM Sucrose-BL	3
5	gin2-1	90mM Sucrose-BL	2.02
5	gin2-1	90mM Sucrose-BL	2.29
1	gin2-1	90mM Sucrose+BL	3.26
1	gin2-1	90mM Sucrose+BL	2.04
1	gin2-1	90mM Sucrose+BL	2.1
1	gin2-1	90mM Sucrose+BL	2.38
1	gin2-1	90mM Sucrose+BL	1.99
1	gin2-1	90mM Sucrose+BL	3.61
1	gin2-1	90mM Sucrose+BL	2.32
1	gin2-1	90mM Sucrose+BL	2.31
1	gin2-1	90mM Sucrose+BL	2.27
1	gin2-1	90mM Sucrose+BL	2.36
1	gin2-1	90mM Sucrose+BL	1.95
1	gin2-1	90mM Sucrose+BL	2.4
1	gin2-1	90mM Sucrose+BL	2.46
1	gin2-1	90mM Sucrose+BL	3.62
1	gin2-1	90mM Sucrose+BL	2.98
1	gin2-1	90mM Sucrose+BL	2.38
1	gin2-1	90mM Sucrose+BL	1.72
1	gin2-1	90mM Sucrose+BL	2.23
1	gin2-1	90mM Sucrose+BL	1.9
1	gin2-1	90mM Sucrose+BL	2.96
1	gin2-1	90mM Sucrose+BL	2.46
2	gin2-1	90mM Sucrose+BL	2
2	gin2-1	90mM Sucrose+BL	2.43
2	gin2-1	90mM Sucrose+BL	1.5
2	gin2-1	90mM Sucrose+BL	1.81
2	gin2-1	90mM Sucrose+BL	2.69
2	gin2-1	90mM Sucrose+BL	2.48
2	gin2-1	90mM Sucrose+BL	2.01
2	gin2-1	90mM Sucrose+BL	2.87
2	gin2-1	90mM Sucrose+BL	2.65
2	gin2-1	90mM Sucrose+BL	2.12
2	gin2-1	90mM Sucrose+BL	2.65
2	gin2-1	90mM Sucrose+BL	2.33
2	gin2-1	90mM Sucrose+BL	3.02
2	gin2-1	90mM Sucrose+BL	2.06
2	gin2-1	90mM Sucrose+BL	2.74
2	gin2-1	90mM Sucrose+BL	2.03
2	gin2-1	90mM Sucrose+BL	2.97
2	gin2-1	90mM Sucrose+BL	2.85
2	gin2-1	90mM Sucrose+BL	2.12
2	gin2-1	90mM Sucrose+BL	2.32
2	gin2-1	90mM Sucrose+BL	2.11
3	gin2-1	90mM Sucrose+BL	2.61
3	gin2-1	90mM Sucrose+BL	2.29
3	gin2-1	90mM Sucrose+BL	3.05
3	gin2-1	90mM Sucrose+BL	3.22
3	gin2-1	90mM Sucrose+BL	2.47
3	gin2-1	90mM Sucrose+BL	2.27
3	gin2-1	90mM Sucrose+BL	2.39
3	gin2-1	90mM Sucrose+BL	2.21
3	gin2-1	90mM Sucrose+BL	2.95
3	gin2-1	90mM Sucrose+BL	2.34
3	gin2-1	90mM Sucrose+BL	2.02
3	gin2-1	90mM Sucrose+BL	2.8
3	gin2-1	90mM Sucrose+BL	2.96
3	gin2-1	90mM Sucrose+BL	3.3
3	gin2-1	90mM Sucrose+BL	2.39
3	gin2-1	90mM Sucrose+BL	1.67
3	gin2-1	90mM Sucrose+BL	2.14
3	gin2-1	90mM Sucrose+BL	2.22
3	gin2-1	90mM Sucrose+BL	2.77
3	gin2-1	90mM Sucrose+BL	2.3
3	gin2-1	90mM Sucrose+BL	2.59
3	gin2-1	90mM Sucrose+BL	2.4
3	gin2-1	90mM Sucrose+BL	2.71
4	gin2-1	90mM Sucrose+BL	2.17
4	gin2-1	90mM Sucrose+BL	2.18
4	gin2-1	90mM Sucrose+BL	1.85
4	gin2-1	90mM Sucrose+BL	1.76
4	gin2-1	90mM Sucrose+BL	2.16
4	gin2-1	90mM Sucrose+BL	1.6
4	gin2-1	90mM Sucrose+BL	1.71
4	gin2-1	90mM Sucrose+BL	2.27
4	gin2-1	90mM Sucrose+BL	2.01
4	gin2-1	90mM Sucrose+BL	2.39
4	gin2-1	90mM Sucrose+BL	3.2
4	gin2-1	90mM Sucrose+BL	2.54
4	gin2-1	90mM Sucrose+BL	2.06
4	gin2-1	90mM Sucrose+BL	1.99
4	gin2-1	90mM Sucrose+BL	1.89
4	gin2-1	90mM Sucrose+BL	1.5
4	gin2-1	90mM Sucrose+BL	1.61
4	gin2-1	90mM Sucrose+BL	3.09
4	gin2-1	90mM Sucrose+BL	2.21
4	gin2-1	90mM Sucrose+BL	2.41
4	gin2-1	90mM Sucrose+BL	2.89
4	gin2-1	90mM Sucrose+BL	1.53
5	gin2-1	90mM Sucrose+BL	2.58
5	gin2-1	90mM Sucrose+BL	2.67
5	gin2-1	90mM Sucrose+BL	2.29
5	gin2-1	90mM Sucrose+BL	2.88
5	gin2-1	90mM Sucrose+BL	2.01
5	gin2-1	90mM Sucrose+BL	2.54
5	gin2-1	90mM Sucrose+BL	2.94
5	gin2-1	90mM Sucrose+BL	4.24
5	gin2-1	90mM Sucrose+BL	3.06
5	gin2-1	90mM Sucrose+BL	3.85
5	gin2-1	90mM Sucrose+BL	3.19
5	gin2-1	90mM Sucrose+BL	2.45
5	gin2-1	90mM Sucrose+BL	4.27
5	gin2-1	90mM Sucrose+BL	2.68
5	gin2-1	90mM Sucrose+BL	2.51
5	gin2-1	90mM Sucrose+BL	2.06
5	gin2-1	90mM Sucrose+BL	2.98
5	gin2-1	90mM Sucrose+BL	3.06
5	gin2-1	90mM Sucrose+BL	2.98
5	gin2-1	90mM Sucrose+BL	3.66
5	gin2-1	90mM Sucrose+BL	2.99
5	gin2-1	90mM Sucrose+BL	2.29
1	Col-0	0-BL	1.96
1	Col-0	0-BL	2.21
1	Col-0	0-BL	2.02
1	Col-0	0-BL	1.73
1	Col-0	0-BL	2.16
1	Col-0	0-BL	1.47
1	Col-0	0-BL	3.15
1	Col-0	0-BL	3.41
1	Col-0	0-BL	1.09
1	Col-0	0-BL	2.24
1	Col-0	0-BL	1.89
1	Col-0	0-BL	2.39
1	Col-0	0-BL	2.56
1	Col-0	0-BL	1.94
1	Col-0	0-BL	2.86
1	Col-0	0-BL	2.92
1	Col-0	0-BL	2.18
1	Col-0	0-BL	2.34
1	Col-0	0-BL	2.56
1	Col-0	0-BL	2.46
1	Col-0	0-BL	1.99
2	Col-0	0-BL	2.51
2	Col-0	0-BL	2.06
2	Col-0	0-BL	2.2
2	Col-0	0-BL	1.92
2	Col-0	0-BL	2.01
2	Col-0	0-BL	1.67
2	Col-0	0-BL	2.41
2	Col-0	0-BL	2.65
2	Col-0	0-BL	3.01
2	Col-0	0-BL	1.67
2	Col-0	0-BL	2.19
2	Col-0	0-BL	2.66
2	Col-0	0-BL	3.01
2	Col-0	0-BL	2.02
2	Col-0	0-BL	1.93
2	Col-0	0-BL	2.15
2	Col-0	0-BL	1.87
2	Col-0	0-BL	2.83
2	Col-0	0-BL	3.11
2	Col-0	0-BL	2.41
2	Col-0	0-BL	2.12
3	Col-0	0-BL	2.41
3	Col-0	0-BL	2.1
3	Col-0	0-BL	1.95
3	Col-0	0-BL	1.44
3	Col-0	0-BL	2.6
3	Col-0	0-BL	1.46
3	Col-0	0-BL	1.57
3	Col-0	0-BL	2.68
3	Col-0	0-BL	2.02
3	Col-0	0-BL	1.85
3	Col-0	0-BL	2.35
3	Col-0	0-BL	2.29
3	Col-0	0-BL	2.32
3	Col-0	0-BL	1.96
3	Col-0	0-BL	1.97
3	Col-0	0-BL	2.14
3	Col-0	0-BL	2.09
3	Col-0	0-BL	1.79
[truncated: 1,767 more rows]

## Sheet: Fig 4DE
Repeat	Genotype	Treatment	Hypocotyl length (mM)
1	tor-es	no Estradiol, no sugar-BL	1.08
1	tor-es	no Estradiol, no sugar-BL	1.26
1	tor-es	no Estradiol, no sugar-BL	1.1
1	tor-es	no Estradiol, no sugar-BL	0.96
1	tor-es	no Estradiol, no sugar-BL	1.32
1	tor-es	no Estradiol, no sugar-BL	1.06
1	tor-es	no Estradiol, no sugar-BL	1.39
1	tor-es	no Estradiol, no sugar-BL	1.44
1	tor-es	no Estradiol, no sugar-BL	1.22
1	tor-es	no Estradiol, no sugar-BL	1.69
1	tor-es	no Estradiol, no sugar-BL	1.57
1	tor-es	no Estradiol, no sugar-BL	1.52
1	tor-es	no Estradiol, no sugar-BL	1.02
1	tor-es	no Estradiol, no sugar-BL	1.48
1	tor-es	no Estradiol, no sugar-BL	1.45
1	tor-es	no Estradiol, no sugar-BL	1.36
1	tor-es	no Estradiol, no sugar-BL	1.43
1	tor-es	no Estradiol, no sugar-BL	1.43
1	tor-es	no Estradiol, no sugar-BL	1.12
1	tor-es	no Estradiol, no sugar-BL	1.18
1	tor-es	no Estradiol, no sugar-BL	0.9
1	tor-es	no Estradiol, no sugar-BL	1.93
1	tor-es	no Estradiol, no sugar-BL	1.63
1	tor-es	no Estradiol, no sugar-BL	1.61
1	tor-es	no Estradiol, no sugar-BL	1.77
1	tor-es	no Estradiol, no sugar-BL	1.48
1	tor-es	no Estradiol, no sugar-BL	1.61
1	tor-es	no Estradiol, no sugar-BL	1.18
1	tor-es	no Estradiol, no sugar-BL	1.21
1	tor-es	no Estradiol, no sugar-BL	0.76
1	tor-es	no Estradiol, no sugar-BL	1.48
1	tor-es	no Estradiol, no sugar-BL	1.26
1	tor-es	no Estradiol, no sugar-BL	1.66
1	tor-es	no Estradiol, no sugar-BL	1.16
1	tor-es	no Estradiol, no sugar-BL	1.11
1	tor-es	no Estradiol, no sugar-BL	1.42
2	tor-es	no Estradiol, no sugar-BL	1.67
2	tor-es	no Estradiol, no sugar-BL	1.44
2	tor-es	no Estradiol, no sugar-BL	1.4
2	tor-es	no Estradiol, no sugar-BL	1.42
2	tor-es	no Estradiol, no sugar-BL	1.03
2	tor-es	no Estradiol, no sugar-BL	1.23
2	tor-es	no Estradiol, no sugar-BL	1.62
2	tor-es	no Estradiol, no sugar-BL	0.97
2	tor-es	no Estradiol, no sugar-BL	1.01
2	tor-es	no Estradiol, no sugar-BL	1.16
2	tor-es	no Estradiol, no sugar-BL	1.26
2	tor-es	no Estradiol, no sugar-BL	1.4
2	tor-es	no Estradiol, no sugar-BL	1.41
2	tor-es	no Estradiol, no sugar-BL	1.6
2	tor-es	no Estradiol, no sugar-BL	1.24
2	tor-es	no Estradiol, no sugar-BL	1.39
2	tor-es	no Estradiol, no sugar-BL	1.54
2	tor-es	no Estradiol, no sugar-BL	0.91
2	tor-es	no Estradiol, no sugar-BL	0.95
2	tor-es	no Estradiol, no sugar-BL	1.48
2	tor-es	no Estradiol, no sugar-BL	1.29
2	tor-es	no Estradiol, no sugar-BL	1.3
2	tor-es	no Estradiol, no sugar-BL	1.31
2	tor-es	no Estradiol, no sugar-BL	1.5
2	tor-es	no Estradiol, no sugar-BL	1.48
2	tor-es	no Estradiol, no sugar-BL	1.64
2	tor-es	no Estradiol, no sugar-BL	1.43
2	tor-es	no Estradiol, no sugar-BL	0.92
2	tor-es	no Estradiol, no sugar-BL	1.37
2	tor-es	no Estradiol, no sugar-BL	1.02
3	tor-es	no Estradiol, no sugar-BL	1.22
3	tor-es	no Estradiol, no sugar-BL	1.49
3	tor-es	no Estradiol, no sugar-BL	1.32
3	tor-es	no Estradiol, no sugar-BL	1.16
3	tor-es	no Estradiol, no sugar-BL	1.29
3	tor-es	no Estradiol, no sugar-BL	0.68
3	tor-es	no Estradiol, no sugar-BL	1.33
3	tor-es	no Estradiol, no sugar-BL	1.11
3	tor-es	no Estradiol, no sugar-BL	1.34
3	tor-es	no Estradiol, no sugar-BL	1.37
3	tor-es	no Estradiol, no sugar-BL	1.63
3	tor-es	no Estradiol, no sugar-BL	1.32
3	tor-es	no Estradiol, no sugar-BL	1.33
3	tor-es	no Estradiol, no sugar-BL	1.21
3	tor-es	no Estradiol, no sugar-BL	1.48
3	tor-es	no Estradiol, no sugar-BL	1.25
3	tor-es	no Estradiol, no sugar-BL	1.71
3	tor-es	no Estradiol, no sugar-BL	1.29
3	tor-es	no Estradiol, no sugar-BL	1.05
3	tor-es	no Estradiol, no sugar-BL	1.24
3	tor-es	no Estradiol, no sugar-BL	1.17
3	tor-es	no Estradiol, no sugar-BL	1.54
3	tor-es	no Estradiol, no sugar-BL	0.95
3	tor-es	no Estradiol, no sugar-BL	1.43
3	tor-es	no Estradiol, no sugar-BL	1.33
3	tor-es	no Estradiol, no sugar-BL	1.02
3	tor-es	no Estradiol, no sugar-BL	1.43
3	tor-es	no Estradiol, no sugar-BL	1.24
3	tor-es	no Estradiol, no sugar-BL	1.34
3	tor-es	no Estradiol, no sugar-BL	1.72
3	tor-es	no Estradiol, no sugar-BL	1.45
3	tor-es	no Estradiol, no sugar-BL	1.02
3	tor-es	no Estradiol, no sugar-BL	1.25
1	tor-es	no Estradiol, no sugar+BL	2.65
1	tor-es	no Estradiol, no sugar+BL	4.53
1	tor-es	no Estradiol, no sugar+BL	4.4
1	tor-es	no Estradiol, no sugar+BL	3.11
1	tor-es	no Estradiol, no sugar+BL	2.8
1	tor-es	no Estradiol, no sugar+BL	3.93
1	tor-es	no Estradiol, no sugar+BL	3.78
1	tor-es	no Estradiol, no sugar+BL	3.39
1	tor-es	no Estradiol, no sugar+BL	3.44
1	tor-es	no Estradiol, no sugar+BL	4.54
1	tor-es	no Estradiol, no sugar+BL	5.21
1	tor-es	no Estradiol, no sugar+BL	4.2
1	tor-es	no Estradiol, no sugar+BL	4.34
1	tor-es	no Estradiol, no sugar+BL	6.24
1	tor-es	no Estradiol, no sugar+BL	6.33
1	tor-es	no Estradiol, no sugar+BL	5.54
1	tor-es	no Estradiol, no sugar+BL	6.19
1	tor-es	no Estradiol, no sugar+BL	4.61
1	tor-es	no Estradiol, no sugar+BL	4.94
1	tor-es	no Estradiol, no sugar+BL	5.85
1	tor-es	no Estradiol, no sugar+BL	5.43
1	tor-es	no Estradiol, no sugar+BL	6.44
1	tor-es	no Estradiol, no sugar+BL	4.32
1	tor-es	no Estradiol, no sugar+BL	5.76
1	tor-es	no Estradiol, no sugar+BL	3.97
1	tor-es	no Estradiol, no sugar+BL	6.11
1	tor-es	no Estradiol, no sugar+BL	5.15
1	tor-es	no Estradiol, no sugar+BL	4.68
1	tor-es	no Estradiol, no sugar+BL	5.11
1	tor-es	no Estradiol, no sugar+BL	4.48
1	tor-es	no Estradiol, no sugar+BL	5.75
1	tor-es	no Estradiol, no sugar+BL	6.15
2	tor-es	no Estradiol, no sugar+BL	3.59
2	tor-es	no Estradiol, no sugar+BL	3.33
2	tor-es	no Estradiol, no sugar+BL	3.91
2	tor-es	no Estradiol, no sugar+BL	3.25
2	tor-es	no Estradiol, no sugar+BL	3.74
2	tor-es	no Estradiol, no sugar+BL	4.34
2	tor-es	no Estradiol, no sugar+BL	3.41
2	tor-es	no Estradiol, no sugar+BL	3.62
2	tor-es	no Estradiol, no sugar+BL	3.48
2	tor-es	no Estradiol, no sugar+BL	3.77
2	tor-es	no Estradiol, no sugar+BL	3.01
2	tor-es	no Estradiol, no sugar+BL	3.63
2	tor-es	no Estradiol, no sugar+BL	3.85
2	tor-es	no Estradiol, no sugar+BL	4.58
2	tor-es	no Estradiol, no sugar+BL	3.93
2	tor-es	no Estradiol, no sugar+BL	3.15
2	tor-es	no Estradiol, no sugar+BL	4.41
2	tor-es	no Estradiol, no sugar+BL	3.23
2	tor-es	no Estradiol, no sugar+BL	2.98
2	tor-es	no Estradiol, no sugar+BL	6.07
2	tor-es	no Estradiol, no sugar+BL	3.73
2	tor-es	no Estradiol, no sugar+BL	3.76
2	tor-es	no Estradiol, no sugar+BL	4.05
2	tor-es	no Estradiol, no sugar+BL	4.18
2	tor-es	no Estradiol, no sugar+BL	4.1
2	tor-es	no Estradiol, no sugar+BL	4.24
2	tor-es	no Estradiol, no sugar+BL	5.98
2	tor-es	no Estradiol, no sugar+BL	4
2	tor-es	no Estradiol, no sugar+BL	5.26
2	tor-es	no Estradiol, no sugar+BL	4.87
2	tor-es	no Estradiol, no sugar+BL	4.55
2	tor-es	no Estradiol, no sugar+BL	5.21
2	tor-es	no Estradiol, no sugar+BL	4.57
2	tor-es	no Estradiol, no sugar+BL	4.11
2	tor-es	no Estradiol, no sugar+BL	3.99
3	tor-es	no Estradiol, no sugar+BL	3.81
3	tor-es	no Estradiol, no sugar+BL	2.84
3	tor-es	no Estradiol, no sugar+BL	3.66
3	tor-es	no Estradiol, no sugar+BL	3
3	tor-es	no Estradiol, no sugar+BL	4.66
3	tor-es	no Estradiol, no sugar+BL	4.7
3	tor-es	no Estradiol, no sugar+BL	4.14
3	tor-es	no Estradiol, no sugar+BL	4.86
3	tor-es	no Estradiol, no sugar+BL	4.45
3	tor-es	no Estradiol, no sugar+BL	5.48
3	tor-es	no Estradiol, no sugar+BL	6.01
3	tor-es	no Estradiol, no sugar+BL	3.6
3	tor-es	no Estradiol, no sugar+BL	4.37
3	tor-es	no Estradiol, no sugar+BL	4.61
3	tor-es	no Estradiol, no sugar+BL	4.53
3	tor-es	no Estradiol, no sugar+BL	4.93
3	tor-es	no Estradiol, no sugar+BL	5.18
3	tor-es	no Estradiol, no sugar+BL	4.5
3	tor-es	no Estradiol, no sugar+BL	6.22
3	tor-es	no Estradiol, no sugar+BL	4.36
3	tor-es	no Estradiol, no sugar+BL	4.12
3	tor-es	no Estradiol, no sugar+BL	3.38
3	tor-es	no Estradiol, no sugar+BL	3.4
3	tor-es	no Estradiol, no sugar+BL	3.57
3	tor-es	no Estradiol, no sugar+BL	5.18
3	tor-es	no Estradiol, no sugar+BL	6
3	tor-es	no Estradiol, no sugar+BL	3.75
3	tor-es	no Estradiol, no sugar+BL	4.57
3	tor-es	no Estradiol, no sugar+BL	4.05
3	tor-es	no Estradiol, no sugar+BL	4.92
3	tor-es	no Estradiol, no sugar+BL	5.96
3	tor-es	no Estradiol, no sugar+BL	4.41
3	tor-es	no Estradiol, no sugar+BL	6.26
3	tor-es	no Estradiol, no sugar+BL	6.08
3	tor-es	no Estradiol, no sugar+BL	5.56
3	tor-es	no Estradiol, no sugar+BL	6.07
3	tor-es	no Estradiol, no sugar+BL	4.29
3	tor-es	no Estradiol, no sugar+BL	4.57
3	tor-es	no Estradiol, no sugar+BL	4.99
3	tor-es	no Estradiol, no sugar+BL	6.29
3	tor-es	no Estradiol, no sugar+BL	5.42
1	tor-es	no Estradiol, 90 mM Sucrose-BL	1.55
1	tor-es	no Estradiol, 90 mM Sucrose-BL	1.88
1	tor-es	no Estradiol, 90 mM Sucrose-BL	1.81
1	tor-es	no Estradiol, 90 mM Sucrose-BL	2.61
1	tor-es	no Estradiol, 90 mM Sucrose-BL	1.55
1	tor-es	no Estradiol, 90 mM Sucrose-BL	2.34
1	tor-es	no Estradiol, 90 mM Sucrose-BL	1.78
1	tor-es	no Estradiol, 90 mM Sucrose-BL	2.02
1	tor-es	no Estradiol, 90 mM Sucrose-BL	2.05
1	tor-es	no Estradiol, 90 mM Sucrose-BL	2.11
1	tor-es	no Estradiol, 90 mM Sucrose-BL	1.47
1	tor-es	no Estradiol, 90 mM Sucrose-BL	1.53
1	tor-es	no Estradiol, 90 mM Sucrose-BL	1.78
1	tor-es	no Estradiol, 90 mM Sucrose-BL	2.81
1	tor-es	no Estradiol, 90 mM Sucrose-BL	2.89
1	tor-es	no Estradiol, 90 mM Sucrose-BL	1.56
1	tor-es	no Estradiol, 90 mM Sucrose-BL	1.33
1	tor-es	no Estradiol, 90 mM Sucrose-BL	1.35
1	tor-es	no Estradiol, 90 mM Sucrose-BL	1.4
1	tor-es	no Estradiol, 90 mM Sucrose-BL	1.49
1	tor-es	no Estradiol, 90 mM Sucrose-BL	2.14
1	tor-es	no Estradiol, 90 mM Sucrose-BL	1.71
1	tor-es	no Estradiol, 90 mM Sucrose-BL	2.09
1	tor-es	no Estradiol, 90 mM Sucrose-BL	1.77
1	tor-es	no Estradiol, 90 mM Sucrose-BL	1.77
1	tor-es	no Estradiol, 90 mM Sucrose-BL	1.37
1	tor-es	no Estradiol, 90 mM Sucrose-BL	1.7
1	tor-es	no Estradiol, 90 mM Sucrose-BL	1.97
1	tor-es	no Estradiol, 90 mM Sucrose-BL	1.73
1	tor-es	no Estradiol, 90 mM Sucrose-BL	1.87
1	tor-es	no Estradiol, 90 mM Sucrose-BL	1.85
1	tor-es	no Estradiol, 90 mM Sucrose-BL	1.5
1	tor-es	no Estradiol, 90 mM Sucrose-BL	1.54
1	tor-es	no Estradiol, 90 mM Sucrose-BL	2.1
2	tor-es	no Estradiol, 90 mM Sucrose-BL	2.21
2	tor-es	no Estradiol, 90 mM Sucrose-BL	1.93
2	tor-es	no Estradiol, 90 mM Sucrose-BL	2.82
2	tor-es	no Estradiol, 90 mM Sucrose-BL	2.1
2	tor-es	no Estradiol, 90 mM Sucrose-BL	1.93
2	tor-es	no Estradiol, 90 mM Sucrose-BL	2.29
2	tor-es	no Estradiol, 90 mM Sucrose-BL	2.32
2	tor-es	no Estradiol, 90 mM Sucrose-BL	2.17
2	tor-es	no Estradiol, 90 mM Sucrose-BL	2.49
2	tor-es	no Estradiol, 90 mM Sucrose-BL	2.48
2	tor-es	no Estradiol, 90 mM Sucrose-BL	1.93
2	tor-es	no Estradiol, 90 mM Sucrose-BL	2.58
2	tor-es	no Estradiol, 90 mM Sucrose-BL	2.48
2	tor-es	no Estradiol, 90 mM Sucrose-BL	2.49
2	tor-es	no Estradiol, 90 mM Sucrose-BL	2.17
2	tor-es	no Estradiol, 90 mM Sucrose-BL	2.06
2	tor-es	no Estradiol, 90 mM Sucrose-BL	2.14
2	tor-es	no Estradiol, 90 mM Sucrose-BL	2.03
2	tor-es	no Estradiol, 90 mM Sucrose-BL	2.32
2	tor-es	no Estradiol, 90 mM Sucrose-BL	2.25
2	tor-es	no Estradiol, 90 mM Sucrose-BL	2.4
2	tor-es	no Estradiol, 90 mM Sucrose-BL	2.62
2	tor-es	no Estradiol, 90 mM Sucrose-BL	2.67
2	tor-es	no Estradiol, 90 mM Sucrose-BL	2.47
2	tor-es	no Estradiol, 90 mM Sucrose-BL	2.83
2	tor-es	no Estradiol, 90 mM Sucrose-BL	2.03
2	tor-es	no Estradiol, 90 mM Sucrose-BL	2.26
2	tor-es	no Estradiol, 90 mM Sucrose-BL	1.8
2	tor-es	no Estradiol, 90 mM Sucrose-BL	1.95
2	tor-es	no Estradiol, 90 mM Sucrose-BL	2.64
2	tor-es	no Estradiol, 90 mM Sucrose-BL	2.06
2	tor-es	no Estradiol, 90 mM Sucrose-BL	2.44
2	tor-es	no Estradiol, 90 mM Sucrose-BL	2.56
2	tor-es	no Estradiol, 90 mM Sucrose-BL	2.29
2	tor-es	no Estradiol, 90 mM Sucrose-BL	2.42
3	tor-es	no Estradiol, 90 mM Sucrose-BL	2.51
3	tor-es	no Estradiol, 90 mM Sucrose-BL	2.34
3	tor-es	no Estradiol, 90 mM Sucrose-BL	2.39
3	tor-es	no Estradiol, 90 mM Sucrose-BL	2.33
3	tor-es	no Estradiol, 90 mM Sucrose-BL	2.44
3	tor-es	no Estradiol, 90 mM Sucrose-BL	2.37
3	tor-es	no Estradiol, 90 mM Sucrose-BL	1.93
3	tor-es	no Estradiol, 90 mM Sucrose-BL	1.92
3	tor-es	no Estradiol, 90 mM Sucrose-BL	2.2
3	tor-es	no Estradiol, 90 mM Sucrose-BL	2.05
3	tor-es	no Estradiol, 90 mM Sucrose-BL	2.85
3	tor-es	no Estradiol, 90 mM Sucrose-BL	3.01
3	tor-es	no Estradiol, 90 mM Sucrose-BL	2.61
3	tor-es	no Estradiol, 90 mM Sucrose-BL	2.96
3	tor-es	no Estradiol, 90 mM Sucrose-BL	2.19
3	tor-es	no Estradiol, 90 mM Sucrose-BL	2.55
3	tor-es	no Estradiol, 90 mM Sucrose-BL	2.81
3	tor-es	no Estradiol, 90 mM Sucrose-BL	2.65
3	tor-es	no Estradiol, 90 mM Sucrose-BL	2.44
3	tor-es	no Estradiol, 90 mM Sucrose-BL	2.45
3	tor-es	no Estradiol, 90 mM Sucrose-BL	2.29
3	tor-es	no Estradiol, 90 mM Sucrose-BL	2.34
3	tor-es	no Estradiol, 90 mM Sucrose-BL	2.72
3	tor-es	no Estradiol, 90 mM Sucrose-BL	2.89
3	tor-es	no Estradiol, 90 mM Sucrose-BL	2.93
3	tor-es	no Estradiol, 90 mM Sucrose-BL	2.78
3	tor-es	no Estradiol, 90 mM Sucrose-BL	3.04
3	tor-es	no Estradiol, 90 mM Sucrose-BL	2.93
3	tor-es	no Estradiol, 90 mM Sucrose-BL	2.38
3	tor-es	no Estradiol, 90 mM Sucrose-BL	3.53
3	tor-es	no Estradiol, 90 mM Sucrose-BL	2.89
3	tor-es	no Estradiol, 90 mM Sucrose-BL	3.04
3	tor-es	no Estradiol, 90 mM Sucrose-BL	2
1	tor-es	no Estradiol, 90 mM Sucrose+BL	3.12
1	tor-es	no Estradiol, 90 mM Sucrose+BL	3.49
1	tor-es	no Estradiol, 90 mM Sucrose+BL	2.65
1	tor-es	no Estradiol, 90 mM Sucrose+BL	4.96
1	tor-es	no Estradiol, 90 mM Sucrose+BL	4.12
1	tor-es	no Estradiol, 90 mM Sucrose+BL	4.32
1	tor-es	no Estradiol, 90 mM Sucrose+BL	3.62
1	tor-es	no Estradiol, 90 mM Sucrose+BL	2.78
1	tor-es	no Estradiol, 90 mM Sucrose+BL	2.92
1	tor-es	no Estradiol, 90 mM Sucrose+BL	1.81
1	tor-es	no Estradiol, 90 mM Sucrose+BL	1.74
1	tor-es	no Estradiol, 90 mM Sucrose+BL	3.13
1	tor-es	no Estradiol, 90 mM Sucrose+BL	2.59
1	tor-es	no Estradiol, 90 mM Sucrose+BL	3.01
1	tor-es	no Estradiol, 90 mM Sucrose+BL	2.46
1	tor-es	no Estradiol, 90 mM Sucrose+BL	1.97
1	tor-es	no Estradiol, 90 mM Sucrose+BL	2.78
1	tor-es	no Estradiol, 90 mM Sucrose+BL	2.76
1	tor-es	no Estradiol, 90 mM Sucrose+BL	2.61
1	tor-es	no Estradiol, 90 mM Sucrose+BL	3.49
1	tor-es	no Estradiol, 90 mM Sucrose+BL	4.18
1	tor-es	no Estradiol, 90 mM Sucrose+BL	2.59
1	tor-es	no Estradiol, 90 mM Sucrose+BL	2.63
1	tor-es	no Estradiol, 90 mM Sucrose+BL	2.97
1	tor-es	no Estradiol, 90 mM Sucrose+BL	3.39
1	tor-es	no Estradiol, 90 mM Sucrose+BL	3.96
1	tor-es	no Estradiol, 90 mM Sucrose+BL	3.35
1	tor-es	no Estradiol, 90 mM Sucrose+BL	2.72
1	tor-es	no Estradiol, 90 mM Sucrose+BL	2.45
1	tor-es	no Estradiol, 90 mM Sucrose+BL	3.62
1	tor-es	no Estradiol, 90 mM Sucrose+BL	2.44
1	tor-es	no Estradiol, 90 mM Sucrose+BL	3.07
1	tor-es	no Estradiol, 90 mM Sucrose+BL	2.94
2	tor-es	no Estradiol, 90 mM Sucrose+BL	3.14
2	tor-es	no Estradiol, 90 mM Sucrose+BL	3.8
2	tor-es	no Estradiol, 90 mM Sucrose+BL	2.72
2	tor-es	no Estradiol, 90 mM Sucrose+BL	3.33
2	tor-es	no Estradiol, 90 mM Sucrose+BL	3.8
2	tor-es	no Estradiol, 90 mM Sucrose+BL	2.95
2	tor-es	no Estradiol, 90 mM Sucrose+BL	2.82
2	tor-es	no Estradiol, 90 mM Sucrose+BL	3.09
2	tor-es	no Estradiol, 90 mM Sucrose+BL	2.45
2	tor-es	no Estradiol, 90 mM Sucrose+BL	3.13
2	tor-es	no Estradiol, 90 mM Sucrose+BL	2.37
2	tor-es	no Estradiol, 90 mM Sucrose+BL	4.52
2	tor-es	no Estradiol, 90 mM Sucrose+BL	3.34
2	tor-es	no Estradiol, 90 mM Sucrose+BL	2.65
2	tor-es	no Estradiol, 90 mM Sucrose+BL	4.12
2	tor-es	no Estradiol, 90 mM Sucrose+BL	3.59
2	tor-es	no Estradiol, 90 mM Sucrose+BL	3.39
2	tor-es	no Estradiol, 90 mM Sucrose+BL	5.29
2	tor-es	no Estradiol, 90 mM Sucrose+BL	3.47
2	tor-es	no Estradiol, 90 mM Sucrose+BL	3.87
2	tor-es	no Estradiol, 90 mM Sucrose+BL	2.88
2	tor-es	no Estradiol, 90 mM Sucrose+BL	2.7
2	tor-es	no Estradiol, 90 mM Sucrose+BL	2.61
2	tor-es	no Estradiol, 90 mM Sucrose+BL	3.2
2	tor-es	no Estradiol, 90 mM Sucrose+BL	4.07
2	tor-es	no Estradiol, 90 mM Sucrose+BL	2.62
2	tor-es	no Estradiol, 90 mM Sucrose+BL	3.26
2	tor-es	no Estradiol, 90 mM Sucrose+BL	4.19
2	tor-es	no Estradiol, 90 mM Sucrose+BL	2.65
2	tor-es	no Estradiol, 90 mM Sucrose+BL	2.27
3	tor-es	no Estradiol, 90 mM Sucrose+BL	2.43
3	tor-es	no Estradiol, 90 mM Sucrose+BL	2.47
3	tor-es	no Estradiol, 90 mM Sucrose+BL	3.61
3	tor-es	no Estradiol, 90 mM Sucrose+BL	3.18
3	tor-es	no Estradiol, 90 mM Sucrose+BL	2.7
3	tor-es	no Estradiol, 90 mM Sucrose+BL	3.35
3	tor-es	no Estradiol, 90 mM Sucrose+BL	2.83
3	tor-es	no Estradiol, 90 mM Sucrose+BL	3.49
3	tor-es	no Estradiol, 90 mM Sucrose+BL	2.56
3	tor-es	no Estradiol, 90 mM Sucrose+BL	3.26
3	tor-es	no Estradiol, 90 mM Sucrose+BL	4.37
3	tor-es	no Estradiol, 90 mM Sucrose+BL	2.79
3	tor-es	no Estradiol, 90 mM Sucrose+BL	3.83
3	tor-es	no Estradiol, 90 mM Sucrose+BL	4.49
3	tor-es	no Estradiol, 90 mM Sucrose+BL	4.49
3	tor-es	no Estradiol, 90 mM Sucrose+BL	3.38
3	tor-es	no Estradiol, 90 mM Sucrose+BL	3.94
3	tor-es	no Estradiol, 90 mM Sucrose+BL	2.82
3	tor-es	no Estradiol, 90 mM Sucrose+BL	3.7
3	tor-es	no Estradiol, 90 mM Sucrose+BL	3.58
3	tor-es	no Estradiol, 90 mM Sucrose+BL	3.06
3	tor-es	no Estradiol, 90 mM Sucrose+BL	3.9
3	tor-es	no Estradiol, 90 mM Sucrose+BL	4.44
3	tor-es	no Estradiol, 90 mM Sucrose+BL	3.43
3	tor-es	no Estradiol, 90 mM Sucrose+BL	3.51
3	tor-es	no Estradiol, 90 mM Sucrose+BL	2.98
3	tor-es	no Estradiol, 90 mM Sucrose+BL	3.62
3	tor-es	no Estradiol, 90 mM Sucrose+BL	5.13
3	tor-es	no Estradiol, 90 mM Sucrose+BL	3.04
3	tor-es	no Estradiol, 90 mM Sucrose+BL	2.74
3	tor-es	no Estradiol, 90 mM Sucrose+BL	3.66
3	tor-es	no Estradiol, 90 mM Sucrose+BL	4.57
1	tor-es	with Estradiol, no sugar-BL	1.19
1	tor-es	with Estradiol, no sugar-BL	1.21
1	tor-es	with Estradiol, no sugar-BL	1.1
1	tor-es	with Estradiol, no sugar-BL	1.56
1	tor-es	with Estradiol, no sugar-BL	1.09
1	tor-es	with Estradiol, no sugar-BL	1.3
1	tor-es	with Estradiol, no sugar-BL	1.45
1	tor-es	with Estradiol, no sugar-BL	2.69
1	tor-es	with Estradiol, no sugar-BL	1.45
1	tor-es	with Estradiol, no sugar-BL	1.42
1	tor-es	with Estradiol, no sugar-BL	1.91
1	tor-es	with Estradiol, no sugar-BL	1.82
1	tor-es	with Estradiol, no sugar-BL	2.15
1	tor-es	with Estradiol, no sugar-BL	2.06
1	tor-es	with Estradiol, no sugar-BL	1.75
1	tor-es	with Estradiol, no sugar-BL	1.88
1	tor-es	with Estradiol, no sugar-BL	1.58
1	tor-es	with Estradiol, no sugar-BL	1.26
1	tor-es	with Estradiol, no sugar-BL	2.11
1	tor-es	with Estradiol, no sugar-BL	2.22
1	tor-es	with Estradiol, no sugar-BL	1.3
1	tor-es	with Estradiol, no sugar-BL	1.92
1	tor-es	with Estradiol, no sugar-BL	1.88
1	tor-es	with Estradiol, no sugar-BL	2.28
1	tor-es	with Estradiol, no sugar-BL	1.79
1	tor-es	with Estradiol, no sugar-BL	1.24
1	tor-es	with Estradiol, no sugar-BL	0.97
1	tor-es	with Estradiol, no sugar-BL	1.28
1	tor-es	with Estradiol, no sugar-BL	1.97
1	tor-es	with Estradiol, no sugar-BL	2.02
2	tor-es	with Estradiol, no sugar-BL	1.3
2	tor-es	with Estradiol, no sugar-BL	1.74
2	tor-es	with Estradiol, no sugar-BL	1.67
2	tor-es	with Estradiol, no sugar-BL	1.8
2	tor-es	with Estradiol, no sugar-BL	2.09
2	tor-es	with Estradiol, no sugar-BL	1.7
2	tor-es	with Estradiol, no sugar-BL	1.84
2	tor-es	with Estradiol, no sugar-BL	1.78
2	tor-es	with Estradiol, no sugar-BL	2.45
2	tor-es	with Estradiol, no sugar-BL	1.62
2	tor-es	with Estradiol, no sugar-BL	1.47
2	tor-es	with Estradiol, no sugar-BL	1.92
2	tor-es	with Estradiol, no sugar-BL	2.65
2	tor-es	with Estradiol, no sugar-BL	2.07
2	tor-es	with Estradiol, no sugar-BL	1.66
2	tor-es	with Estradiol, no sugar-BL	1.9
2	tor-es	with Estradiol, no sugar-BL	2.12
2	tor-es	with Estradiol, no sugar-BL	1.67
2	tor-es	with Estradiol, no sugar-BL	2.19
2	tor-es	with Estradiol, no sugar-BL	1.73
2	tor-es	with Estradiol, no sugar-BL	1.04
2	tor-es	with Estradiol, no sugar-BL	0.95
2	tor-es	with Estradiol, no sugar-BL	1.79
2	tor-es	with Estradiol, no sugar-BL	1.36
2	tor-es	with Estradiol, no sugar-BL	1.59
2	tor-es	with Estradiol, no sugar-BL	1.49
2	tor-es	with Estradiol, no sugar-BL	1.45
2	tor-es	with Estradiol, no sugar-BL	1.12
2	tor-es	with Estradiol, no sugar-BL	1.23
2	tor-es	with Estradiol, no sugar-BL	1.56
3	tor-es	with Estradiol, no sugar-BL	1.13
3	tor-es	with Estradiol, no sugar-BL	1.26
3	tor-es	with Estradiol, no sugar-BL	1.67
3	tor-es	with Estradiol, no sugar-BL	2.36
3	tor-es	with Estradiol, no sugar-BL	1.75
3	tor-es	with Estradiol, no sugar-BL	1.78
3	tor-es	with Estradiol, no sugar-BL	1.7
3	tor-es	with Estradiol, no sugar-BL	1.5
3	tor-es	with Estradiol, no sugar-BL	1.96
3	tor-es	with Estradiol, no sugar-BL	1.75
3	tor-es	with Estradiol, no sugar-BL	1.29
3	tor-es	with Estradiol, no sugar-BL	2.02
3	tor-es	with Estradiol, no sugar-BL	2.58
3	tor-es	with Estradiol, no sugar-BL	1.99
3	tor-es	with Estradiol, no sugar-BL	2.52
3	tor-es	with Estradiol, no sugar-BL	1.86
3	tor-es	with Estradiol, no sugar-BL	1.77
3	tor-es	with Estradiol, no sugar-BL	1.26
3	tor-es	with Estradiol, no sugar-BL	1.75
3	tor-es	with Estradiol, no sugar-BL	1.77
3	tor-es	with Estradiol, no sugar-BL	1.67
3	tor-es	with Estradiol, no sugar-BL	1.42
3	tor-es	with Estradiol, no sugar-BL	1.69
3	tor-es	with Estradiol, no sugar-BL	1.82
3	tor-es	with Estradiol, no sugar-BL	1.31
3	tor-es	with Estradiol, no sugar-BL	1.9
3	tor-es	with Estradiol, no sugar-BL	1.81
3	tor-es	with Estradiol, no sugar-BL	1.4
3	tor-es	with Estradiol, no sugar-BL	1.77
3	tor-es	with Estradiol, no sugar-BL	1.98
3	tor-es	with Estradiol, no sugar-BL	1.95
3	tor-es	with Estradiol, no sugar-BL	1.7
3	tor-es	with Estradiol, no sugar-BL	1.35
1	tor-es	with Estradiol, no sugar+BL	2.47
1	tor-es	with Estradiol, no sugar+BL	2.88
1	tor-es	with Estradiol, no sugar+BL	3.1
1	tor-es	with Estradiol, no sugar+BL	4.58
1	tor-es	with Estradiol, no sugar+BL	3.52
1	tor-es	with Estradiol, no sugar+BL	2.97
1	tor-es	with Estradiol, no sugar+BL	3.8
1	tor-es	with Estradiol, no sugar+BL	3.23
1	tor-es	with Estradiol, no sugar+BL	3.92
1	tor-es	with Estradiol, no sugar+BL	3.65
1	tor-es	with Estradiol, no sugar+BL	3.49
1	tor-es	with Estradiol, no sugar+BL	3.68
1	tor-es	with Estradiol, no sugar+BL	4.41
1	tor-es	with Estradiol, no sugar+BL	4.99
1	tor-es	with Estradiol, no sugar+BL	4.06
1	tor-es	with Estradiol, no sugar+BL	4.85
1	tor-es	with Estradiol, no sugar+BL	3.74
1	tor-es	with Estradiol, no sugar+BL	5.46
1	tor-es	with Estradiol, no sugar+BL	4.57
1	tor-es	with Estradiol, no sugar+BL	3.23
1	tor-es	with Estradiol, no sugar+BL	3.58
1	tor-es	with Estradiol, no sugar+BL	3.81
1	tor-es	with Estradiol, no sugar+BL	4.69
1	tor-es	with Estradiol, no sugar+BL	6.5
1	tor-es	with Estradiol, no sugar+BL	3.91
1	tor-es	with Estradiol, no sugar+BL	5.18
1	tor-es	with Estradiol, no sugar+BL	3.33
1	tor-es	with Estradiol, no sugar+BL	3.58
1	tor-es	with Estradiol, no sugar+BL	4.92
1	tor-es	with Estradiol, no sugar+BL	4.15
1	tor-es	with Estradiol, no sugar+BL	4.89
1	tor-es	with Estradiol, no sugar+BL	4.15
1	tor-es	with Estradiol, no sugar+BL	6.12
1	tor-es	with Estradiol, no sugar+BL	4.04
1	tor-es	with Estradiol, no sugar+BL	3.23
2	tor-es	with Estradiol, no sugar+BL	4.06
2	tor-es	with Estradiol, no sugar+BL	3.73
2	tor-es	with Estradiol, no sugar+BL	4.22
2	tor-es	with Estradiol, no sugar+BL	3.55
2	tor-es	with Estradiol, no sugar+BL	4.62
2	tor-es	with Estradiol, no sugar+BL	3.7
2	tor-es	with Estradiol, no sugar+BL	3.33
2	tor-es	with Estradiol, no sugar+BL	4.15
2	tor-es	with Estradiol, no sugar+BL	3.39
2	tor-es	with Estradiol, no sugar+BL	3.41
2	tor-es	with Estradiol, no sugar+BL	4.43
2	tor-es	with Estradiol, no sugar+BL	2.91
2	tor-es	with Estradiol, no sugar+BL	3.35
2	tor-es	with Estradiol, no sugar+BL	3.78
2	tor-es	with Estradiol, no sugar+BL	4.04
2	tor-es	with Estradiol, no sugar+BL	3.94
2	tor-es	with Estradiol, no sugar+BL	4.26
2	tor-es	with Estradiol, no sugar+BL	3.91
2	tor-es	with Estradiol, no sugar+BL	2.9
2	tor-es	with Estradiol, no sugar+BL	3.63
2	tor-es	with Estradiol, no sugar+BL	4.13
2	tor-es	with Estradiol, no sugar+BL	4.68
2	tor-es	with Estradiol, no sugar+BL	4.72
2	tor-es	with Estradiol, no sugar+BL	4.76
2	tor-es	with Estradiol, no sugar+BL	4.19
2	tor-es	with Estradiol, no sugar+BL	5.91
2	tor-es	with Estradiol, no sugar+BL	3.99
2	tor-es	with Estradiol, no sugar+BL	3.99
2	tor-es	with Estradiol, no sugar+BL	4.7
2	tor-es	with Estradiol, no sugar+BL	4.01
2	tor-es	with Estradiol, no sugar+BL	4.54
2	tor-es	with Estradiol, no sugar+BL	3.89
2	tor-es	with Estradiol, no sugar+BL	4.05
2	tor-es	with Estradiol, no sugar+BL	4.82
3	tor-es	with Estradiol, no sugar+BL	4.58
3	tor-es	with Estradiol, no sugar+BL	6.03
3	tor-es	with Estradiol, no sugar+BL	5.35
3	tor-es	with Estradiol, no sugar+BL	4.82
3	tor-es	with Estradiol, no sugar+BL	4.43
3	tor-es	with Estradiol, no sugar+BL	4.29
3	tor-es	with Estradiol, no sugar+BL	4.84
3	tor-es	with Estradiol, no sugar+BL	4.69
3	tor-es	with Estradiol, no sugar+BL	3.45
3	tor-es	with Estradiol, no sugar+BL	3.42
3	tor-es	with Estradiol, no sugar+BL	6.57
3	tor-es	with Estradiol, no sugar+BL	5
3	tor-es	with Estradiol, no sugar+BL	4.1
3	tor-es	with Estradiol, no sugar+BL	4
3	tor-es	with Estradiol, no sugar+BL	4.98
3	tor-es	with Estradiol, no sugar+BL	4.21
3	tor-es	with Estradiol, no sugar+BL	5.2
3	tor-es	with Estradiol, no sugar+BL	5.07
3	tor-es	with Estradiol, no sugar+BL	3.83
3	tor-es	with Estradiol, no sugar+BL	4.29
3	tor-es	with Estradiol, no sugar+BL	6.06
3	tor-es	with Estradiol, no sugar+BL	3.84
3	tor-es	with Estradiol, no sugar+BL	4.36
3	tor-es	with Estradiol, no sugar+BL	3.8
3	tor-es	with Estradiol, no sugar+BL	4.46
3	tor-es	with Estradiol, no sugar+BL	3.9
3	tor-es	with Estradiol, no sugar+BL	3.76
3	tor-es	with Estradiol, no sugar+BL	3.65
3	tor-es	with Estradiol, no sugar+BL	5.29
3	tor-es	with Estradiol, no sugar+BL	4.58
3	tor-es	with Estradiol, no sugar+BL	3.26
3	tor-es	with Estradiol, no sugar+BL	3.15
3	tor-es	with Estradiol, no sugar+BL	5.13
3	tor-es	with Estradiol, no sugar+BL	3.77
1	tor-es	with Estradiol, 90 mM Sucrose-BL	2.14
1	tor-es	with Estradiol, 90 mM Sucrose-BL	2.13
1	tor-es	with Estradiol, 90 mM Sucrose-BL	3.31
1	tor-es	with Estradiol, 90 mM Sucrose-BL	2.27
1	tor-es	with Estradiol, 90 mM Sucrose-BL	2.63
1	tor-es	with Estradiol, 90 mM Sucrose-BL	2.06
1	tor-es	with Estradiol, 90 mM Sucrose-BL	2.65
1	tor-es	with Estradiol, 90 mM Sucrose-BL	2.04
1	tor-es	with Estradiol, 90 mM Sucrose-BL	2.18
1	tor-es	with Estradiol, 90 mM Sucrose-BL	2.23
1	tor-es	with Estradiol, 90 mM Sucrose-BL	3.17
1	tor-es	with Estradiol, 90 mM Sucrose-BL	2.51
1	tor-es	with Estradiol, 90 mM Sucrose-BL	2.61
1	tor-es	with Estradiol, 90 mM Sucrose-BL	2.67
1	tor-es	with Estradiol, 90 mM Sucrose-BL	2.14
1	tor-es	with Estradiol, 90 mM Sucrose-BL	2.53
1	tor-es	with Estradiol, 90 mM Sucrose-BL	2.4
1	tor-es	with Estradiol, 90 mM Sucrose-BL	2
1	tor-es	with Estradiol, 90 mM Sucrose-BL	2.13
1	tor-es	with Estradiol, 90 mM Sucrose-BL	2.76
1	tor-es	with Estradiol, 90 mM Sucrose-BL	2.61
1	tor-es	with Estradiol, 90 mM Sucrose-BL	2.27
1	tor-es	with Estradiol, 90 mM Sucrose-BL	2.08
1	tor-es	with Estradiol, 90 mM Sucrose-BL	1.96
1	tor-es	with Estradiol, 90 mM Sucrose-BL	2.43
1	tor-es	with Estradiol, 90 mM Sucrose-BL	2.13
1	tor-es	with Estradiol, 90 mM Sucrose-BL	3.08
1	tor-es	with Estradiol, 90 mM Sucrose-BL	2.64
1	tor-es	with Estradiol, 90 mM Sucrose-BL	3.01
1	tor-es	with Estradiol, 90 mM Sucrose-BL	2.61
1	tor-es	with Estradiol, 90 mM Sucrose-BL	2.4
1	tor-es	with Estradiol, 90 mM Sucrose-BL	2.33
1	tor-es	with Estradiol, 90 mM Sucrose-BL	2.41
1	tor-es	with Estradiol, 90 mM Sucrose-BL	2.08
1	tor-es	with Estradiol, 90 mM Sucrose-BL	2.5
1	tor-es	with Estradiol, 90 mM Sucrose-BL	3.14
1	tor-es	with Estradiol, 90 mM Sucrose-BL	2.41
1	tor-es	with Estradiol, 90 mM Sucrose-BL	3.17
2	tor-es	with Estradiol, 90 mM Sucrose-BL	2.5
2	tor-es	with Estradiol, 90 mM Sucrose-BL	2.27
2	tor-es	with Estradiol, 90 mM Sucrose-BL	2.14
2	tor-es	with Estradiol, 90 mM Sucrose-BL	2.54
2	tor-es	with Estradiol, 90 mM Sucrose-BL	2.36
2	tor-es	with Estradiol, 90 mM Sucrose-BL	2.02
2	tor-es	with Estradiol, 90 mM Sucrose-BL	2.27
2	tor-es	with Estradiol, 90 mM Sucrose-BL	1.82
2	tor-es	with Estradiol, 90 mM Sucrose-BL	2.52
2	tor-es	with Estradiol, 90 mM Sucrose-BL	2.31
2	tor-es	with Estradiol, 90 mM Sucrose-BL	2
2	tor-es	with Estradiol, 90 mM Sucrose-BL	2.7
2	tor-es	with Estradiol, 90 mM Sucrose-BL	2.61
2	tor-es	with Estradiol, 90 mM Sucrose-BL	3.1
2	tor-es	with Estradiol, 90 mM Sucrose-BL	2.37
2	tor-es	with Estradiol, 90 mM Sucrose-BL	2.63
2	tor-es	with Estradiol, 90 mM Sucrose-BL	2.2
2	tor-es	with Estradiol, 90 mM Sucrose-BL	2.32
2	tor-es	with Estradiol, 90 mM Sucrose-BL	2.87
2	tor-es	with Estradiol, 90 mM Sucrose-BL	2.67
2	tor-es	with Estradiol, 90 mM Sucrose-BL	2.43
2	tor-es	with Estradiol, 90 mM Sucrose-BL	1.84
2	tor-es	with Estradiol, 90 mM Sucrose-BL	2.5
2	tor-es	with Estradiol, 90 mM Sucrose-BL	2.15
2	tor-es	with Estradiol, 90 mM Sucrose-BL	2.18
2	tor-es	with Estradiol, 90 mM Sucrose-BL	1.66
2	tor-es	with Estradiol, 90 mM Sucrose-BL	2.12
2	tor-es	with Estradiol, 90 mM Sucrose-BL	2.15
2	tor-es	with Estradiol, 90 mM Sucrose-BL	2.57
2	tor-es	with Estradiol, 90 mM Sucrose-BL	3.09
2	tor-es	with Estradiol, 90 mM Sucrose-BL	2.62
2	tor-es	with Estradiol, 90 mM Sucrose-BL	2.36
2	tor-es	with Estradiol, 90 mM Sucrose-BL	2.42
3	tor-es	with Estradiol, 90 mM Sucrose-BL	2.34
3	tor-es	with Estradiol, 90 mM Sucrose-BL	2.06
3	tor-es	with Estradiol, 90 mM Sucrose-BL	2.47
3	tor-es	with Estradiol, 90 mM Sucrose-BL	2.43
3	tor-es	with Estradiol, 90 mM Sucrose-BL	4.15
3	tor-es	with Estradiol, 90 mM Sucrose-BL	3.02
3	tor-es	with Estradiol, 90 mM Sucrose-BL	3.25
3	tor-es	with Estradiol, 90 mM Sucrose-BL	2.94
3	tor-es	with Estradiol, 90 mM Sucrose-BL	2.42
3	tor-es	with Estradiol, 90 mM Sucrose-BL	2.75
3	tor-es	with Estradiol, 90 mM Sucrose-BL	2.43
3	tor-es	with Estradiol, 90 mM Sucrose-BL	2.46
3	tor-es	with Estradiol, 90 mM Sucrose-BL	1.87
3	tor-es	with Estradiol, 90 mM Sucrose-BL	1.96
3	tor-es	with Estradiol, 90 mM Sucrose-BL	2.44
3	tor-es	with Estradiol, 90 mM Sucrose-BL	2.68
3	tor-es	with Estradiol, 90 mM Sucrose-BL	2.92
3	tor-es	with Estradiol, 90 mM Sucrose-BL	2.1
3	tor-es	with Estradiol, 90 mM Sucrose-BL	3.09
3	tor-es	with Estradiol, 90 mM Sucrose-BL	2.71
3	tor-es	with Estradiol, 90 mM Sucrose-BL	3.19
3	tor-es	with Estradiol, 90 mM Sucrose-BL	2.35
3	tor-es	with Estradiol, 90 mM Sucrose-BL	2.71
3	tor-es	with Estradiol, 90 mM Sucrose-BL	3.87
3	tor-es	with Estradiol, 90 mM Sucrose-BL	2.87
3	tor-es	with Estradiol, 90 mM Sucrose-BL	2.63
3	tor-es	with Estradiol, 90 mM Sucrose-BL	2.72
3	tor-es	with Estradiol, 90 mM Sucrose-BL	3.22
3	tor-es	with Estradiol, 90 mM Sucrose-BL	3.06
3	tor-es	with Estradiol, 90 mM Sucrose-BL	2.97
3	tor-es	with Estradiol, 90 mM Sucrose-BL	1.47
3	tor-es	with Estradiol, 90 mM Sucrose-BL	1.84
3	tor-es	with Estradiol, 90 mM Sucrose-BL	1.73
3	tor-es	with Estradiol, 90 mM Sucrose-BL	2
3	tor-es	with Estradiol, 90 mM Sucrose-BL	2.07
3	tor-es	with Estradiol, 90 mM Sucrose-BL	1.88
3	tor-es	with Estradiol, 90 mM Sucrose-BL	1.47
3	tor-es	with Estradiol, 90 mM Sucrose-BL	1.56
3	tor-es	with Estradiol, 90 mM Sucrose-BL	1.33
3	tor-es	with Estradiol, 90 mM Sucrose-BL	1.76
3	tor-es	with Estradiol, 90 mM Sucrose-BL	1.26
1	tor-es	with Estradiol, 90 mM Sucrose+BL	1.91
1	tor-es	with Estradiol, 90 mM Sucrose+BL	2.24
1	tor-es	with Estradiol, 90 mM Sucrose+BL	2.06
1	tor-es	with Estradiol, 90 mM Sucrose+BL	2.86
1	tor-es	with Estradiol, 90 mM Sucrose+BL	2.25
1	tor-es	with Estradiol, 90 mM Sucrose+BL	2.76
1	tor-es	with Estradiol, 90 mM Sucrose+BL	4.9
1	tor-es	with Estradiol, 90 mM Sucrose+BL	2.59
1	tor-es	with Estradiol, 90 mM Sucrose+BL	3.9
1	tor-es	with Estradiol, 90 mM Sucrose+BL	2.76
1	tor-es	with Estradiol, 90 mM Sucrose+BL	3.54
1	tor-es	with Estradiol, 90 mM Sucrose+BL	3.24
1	tor-es	with Estradiol, 90 mM Sucrose+BL	3.79
1	tor-es	with Estradiol, 90 mM Sucrose+BL	4.91
1	tor-es	with Estradiol, 90 mM Sucrose+BL	4.64
1	tor-es	with Estradiol, 90 mM Sucrose+BL	2.13
1	tor-es	with Estradiol, 90 mM Sucrose+BL	2.61
1	tor-es	with Estradiol, 90 mM Sucrose+BL	3.34
1	tor-es	with Estradiol, 90 mM Sucrose+BL	3.53
1	tor-es	with Estradiol, 90 mM Sucrose+BL	3.03
1	tor-es	with Estradiol, 90 mM Sucrose+BL	3.01
1	tor-es	with Estradiol, 90 mM Sucrose+BL	2.9
1	tor-es	with Estradiol, 90 mM Sucrose+BL	2.78
1	tor-es	with Estradiol, 90 mM Sucrose+BL	2.54
1	tor-es	with Estradiol, 90 mM Sucrose+BL	3.52
1	tor-es	with Estradiol, 90 mM Sucrose+BL	2.06
1	tor-es	with Estradiol, 90 mM Sucrose+BL	2.08
1	tor-es	with Estradiol, 90 mM Sucrose+BL	1.82
1	tor-es	with Estradiol, 90 mM Sucrose+BL	2.79
1	tor-es	with Estradiol, 90 mM Sucrose+BL	2.31
1	tor-es	with Estradiol, 90 mM Sucrose+BL	2.59
1	tor-es	with Estradiol, 90 mM Sucrose+BL	3.1
1	tor-es	with Estradiol, 90 mM Sucrose+BL	3.9
2	tor-es	with Estradiol, 90 mM Sucrose+BL	2.48
2	tor-es	with Estradiol, 90 mM Sucrose+BL	3.11
2	tor-es	with Estradiol, 90 mM Sucrose+BL	2.33
2	tor-es	with Estradiol, 90 mM Sucrose+BL	2.69
2	tor-es	with Estradiol, 90 mM Sucrose+BL	2.78
2	tor-es	with Estradiol, 90 mM Sucrose+BL	1.94
2	tor-es	with Estradiol, 90 mM Sucrose+BL	2.62
2	tor-es	with Estradiol, 90 mM Sucrose+BL	2.99
2	tor-es	with Estradiol, 90 mM Sucrose+BL	3.16
2	tor-es	with Estradiol, 90 mM Sucrose+BL	3.64
2	tor-es	with Estradiol, 90 mM Sucrose+BL	2.93
2	tor-es	with Estradiol, 90 mM Sucrose+BL	2.71
2	tor-es	with Estradiol, 90 mM Sucrose+BL	3.56
2	tor-es	with Estradiol, 90 mM Sucrose+BL	3.51
2	tor-es	with Estradiol, 90 mM Sucrose+BL	4.45
2	tor-es	with Estradiol, 90 mM Sucrose+BL	3
2	tor-es	with Estradiol, 90 mM Sucrose+BL	4.21
2	tor-es	with Estradiol, 90 mM Sucrose+BL	4.76
2	tor-es	with Estradiol, 90 mM Sucrose+BL	3.9
2	tor-es	with Estradiol, 90 mM Sucrose+BL	2.2
2	tor-es	with Estradiol, 90 mM Sucrose+BL	2.98
2	tor-es	with Estradiol, 90 mM Sucrose+BL	3.03
2	tor-es	with Estradiol, 90 mM Sucrose+BL	2.54
2	tor-es	with Estradiol, 90 mM Sucrose+BL	3.09
2	tor-es	with Estradiol, 90 mM Sucrose+BL	3.61
2	tor-es	with Estradiol, 90 mM Sucrose+BL	4.49
2	tor-es	with Estradiol, 90 mM Sucrose+BL	2.63
2	tor-es	with Estradiol, 90 mM Sucrose+BL	2
2	tor-es	with Estradiol, 90 mM Sucrose+BL	3.43
2	tor-es	with Estradiol, 90 mM Sucrose+BL	2.45
2	tor-es	with Estradiol, 90 mM Sucrose+BL	2.88
2	tor-es	with Estradiol, 90 mM Sucrose+BL	3.99
2	tor-es	with Estradiol, 90 mM Sucrose+BL	3.4
2	tor-es	with Estradiol, 90 mM Sucrose+BL	2.84
2	tor-es	with Estradiol, 90 mM Sucrose+BL	4.72
3	tor-es	with Estradiol, 90 mM Sucrose+BL	4.74
3	tor-es	with Estradiol, 90 mM Sucrose+BL	3.91
3	tor-es	with Estradiol, 90 mM Sucrose+BL	2.21
3	tor-es	with Estradiol, 90 mM Sucrose+BL	2.63
3	tor-es	with Estradiol, 90 mM Sucrose+BL	2.8
3	tor-es	with Estradiol, 90 mM Sucrose+BL	2.78
3	tor-es	with Estradiol, 90 mM Sucrose+BL	2.19
3	tor-es	with Estradiol, 90 mM Sucrose+BL	3.09
3	tor-es	with Estradiol, 90 mM Sucrose+BL	3.11
3	tor-es	with Estradiol, 90 mM Sucrose+BL	3.64
3	tor-es	with Estradiol, 90 mM Sucrose+BL	3.17
3	tor-es	with Estradiol, 90 mM Sucrose+BL	3.63
3	tor-es	with Estradiol, 90 mM Sucrose+BL	3.9
3	tor-es	with Estradiol, 90 mM Sucrose+BL	4.24
3	tor-es	with Estradiol, 90 mM Sucrose+BL	3.73
3	tor-es	with Estradiol, 90 mM Sucrose+BL	3.33
3	tor-es	with Estradiol, 90 mM Sucrose+BL	3.43
3	tor-es	with Estradiol, 90 mM Sucrose+BL	3.43
3	tor-es	with Estradiol, 90 mM Sucrose+BL	1.96
3	tor-es	with Estradiol, 90 mM Sucrose+BL	2.48
3	tor-es	with Estradiol, 90 mM Sucrose+BL	3.2
3	tor-es	with Estradiol, 90 mM Sucrose+BL	2.74
3	tor-es	with Estradiol, 90 mM Sucrose+BL	3.53
3	tor-es	with Estradiol, 90 mM Sucrose+BL	4.21
3	tor-es	with Estradiol, 90 mM Sucrose+BL	2.49
3	tor-es	with Estradiol, 90 mM Sucrose+BL	2.39
3	tor-es	with Estradiol, 90 mM Sucrose+BL	2.57
3	tor-es	with Estradiol, 90 mM Sucrose+BL	3.1
3	tor-es	with Estradiol, 90 mM Sucrose+BL	3.78
3	tor-es	with Estradiol, 90 mM Sucrose+BL	4.28
3	tor-es	with Estradiol, 90 mM Sucrose+BL	4.85
3	tor-es	with Estradiol, 90 mM Sucrose+BL	3.1
3	tor-es	with Estradiol, 90 mM Sucrose+BL	3.55
3	tor-es	with Estradiol, 90 mM Sucrose+BL	3.96
3	tor-es	with Estradiol, 90 mM Sucrose+BL	2.24
3	tor-es	with Estradiol, 90 mM Sucrose+BL	2.88
3	tor-es	with Estradiol, 90 mM Sucrose+BL	2.77
3	tor-es	with Estradiol, 90 mM Sucrose+BL	3.72
3	tor-es	with Estradiol, 90 mM Sucrose+BL	2.17
3	tor-es	with Estradiol, 90 mM Sucrose+BL	3.02

[truncated: 3 more sheets: S1C_fig, S3_Fig, S4_FigA]
